# Supplementary material for: A Quinoxaline 1,4-Dioxide Activates DNA Repair Systems in Mycobacterium smegmatis: A Transcriptomic Study
Source: Int J Mol Sci. 2025 Apr 14;26(8):3689. doi: 10.3390/ijms26083689 (PMC12027616; doi:10.3390/ijms26083689)
Supplement: Supplementary file 1 [file ijms-26-03689-s001.zip]

Archive with 4 entries (4 files):
- Supplementary Figures.pdf
- Table S1. DEGs.xlsx
- Table S2. DEGs functional groups.xlsx
- Table S3. DEGs with reparation activity annotation.xlsx
