# Supplementary material for: A Quinoxaline 1,4-Dioxide Activates DNA Repair Systems in Mycobacterium smegmatis: A Transcriptomic Study
Source: Int J Mol Sci. 2025 Apr 14;26(8):3689. doi: 10.3390/ijms26083689 (PMC12027616; doi:10.3390/ijms26083689)
Supplement: Supplementary file 1 [file ijms-26-03689-s001.zip › Table S1. DEGs.xlsx]

## Sheet: Sheet1
	30min_1/4x MIC		30min_1/2x MIC		30min_1x MIC		90min_1/4x MIC		90min_1/2x MIC		90min_1x MIC
Locus tag	log2FC	FDR	log2FC	FDR	log2FC	FDR	log2FC	FDR	log2FC	FDR	log2FC	FDR
MSMEG_6920	-1.04005	1.51802e-11	-1.04172	9.05079e-11	-1.36996	2.33865e-14	-0.267225	0.0116623	-0.619185	2.6639e-07	-0.805002	1.59964e-09
MSMEG_6919	-1.42371	1.36336e-14	-1.70798	2.04836e-15	-2.14918	8.77126e-19	-0.234731	0.0244811	-0.997064	1.77463e-11	-1.8022	4.6692e-17
MSMEG_6906	-0.789859	3.43804e-08	-0.905974	1.20745e-08	-1.26602	1.34544e-12	-0.641597	9.23307e-07	-0.985944	1.80808e-10	-1.33448	2.42867e-13
MSMEG_6904	-0.902277	1.89371e-07	-1.1141	1.81912e-08	-1.19338	5.10859e-10	-0.586482	0.000103147	-0.804061	5.90556e-07	-1.28464	6.46083e-11
MSMEG_6903	-0.674285	2.78128e-06	-0.58161	7.92137e-05	-0.817344	5.72471e-08	-0.457163	0.000413415	-0.732792	2.82846e-07	-1.02307	4.06318e-10
MSMEG_6892	0.633079	3.02088e-09	0.839777	2.52017e-11	1.12097	6.84046e-15	1.37064	1.7573e-16	1.88758	8.78586e-20	2.18437	3.18591e-21
MSMEG_6763	-1.1595	1.89822e-08	-1.33561	7.29929e-09	-1.58248	2.54972e-11	-1.80084	1.41997e-12	-3.31484	4.15357e-18	-4.10611	5.5306e-20
MSMEG_3580	-0.57467	3.71073e-05	-1.0096	9.69062e-09	-1.46127	4.66237e-13	0.642983	4.32824e-06	0.173307	0.164353	-0.61603	4.62233e-06
MSMEG_6468	1.65346	3.65972e-06	2.46586	4.22332e-09	2.95662	3.13613e-11	1.64108	2.05686e-06	1.9533	6.56312e-08	1.98515	3.60703e-08
MSMEG_0092	-0.293052	0.17377	-0.440983	0.0251291	-0.289237	0.0816063	-0.644479	0.000292333	-1.0367	1.89715e-07	-1.08745	6.23188e-08
MSMEG_5455	-0.553037	0.0176014	-0.830065	0.000810058	-1.41702	9.87635e-08	-0.569325	0.0132556	-0.709547	0.00174943	-0.710565	0.00132643
MSMEG_5045	1.30549	1.53489e-11	1.69592	1.23153e-13	1.99163	7.56874e-16	1.28271	2.45193e-11	1.58843	1.37857e-13	1.74065	1.33989e-14
MSMEG_0131	-0.319284	0.0421541	-0.323521	0.0391262	-0.328861	0.0152459	-1.65414	2.17483e-13	-2.33576	1.00482e-16	-2.43115	3.27726e-17
MSMEG_0132	-0.438467	0.00040885	-0.412016	0.00159606	-0.723022	1.1495e-07	-1.37566	2.69305e-13	-1.79862	5.21274e-16	-2.07834	1.93416e-17
MSMEG_0133	-0.37117	0.0394443	-0.555804	0.00249899	-0.861142	2.0681e-06	-1.20502	4.99995e-09	-1.61821	8.76686e-12	-1.99977	8.52049e-14
MSMEG_0135	-0.360726	0.019192	-0.654044	8.30591e-05	-0.656449	1.44541e-05	-0.984689	1.78564e-08	-1.3814	1.34779e-11	-1.75347	6.98192e-14
MSMEG_0136	-0.377105	0.00426311	-0.565028	9.17404e-05	-0.706581	5.43912e-07	-0.971863	1.71496e-09	-1.42892	3.66429e-13	-1.75024	3.60365e-15
MSMEG_0137	-0.289576	0.186222	-0.539754	0.00689372	-0.529615	0.00237833	-0.868788	7.80175e-06	-1.30493	4.59418e-09	-1.70026	1.88264e-11
MSMEG_0138	-0.307542	0.072397	-0.4367	0.00936799	-0.401308	0.00587353	-0.858508	6.01523e-07	-1.29542	1.71406e-10	-1.71909	3.95901e-13
MSMEG_0139	-0.335885	0.0236432	-0.450902	0.00319214	-0.551522	8.39497e-05	-0.874944	7.08735e-08	-1.34179	1.02832e-11	-1.79946	1.63281e-14
MSMEG_0140	-0.188625	0.0889922	-0.188493	0.0790426	-0.216992	0.018172	-0.754376	1.6463e-09	-1.06751	7.26973e-13	-1.27495	1.16577e-14
MSMEG_0141	-0.187193	0.287371	-0.104688	0.527664	-0.24737	0.052069	-0.593966	3.49816e-05	-0.830185	1.10548e-07	-1.02924	1.54169e-09
MSMEG_0219	2.33737	1.41747e-16	2.61217	2.22194e-17	3.09524	1.68513e-19	1.91414	7.34433e-15	2.2033	2.03281e-16	2.28064	7.14735e-17
MSMEG_0222	1.3156	6.44489e-10	1.61715	2.20319e-11	2.14488	1.10055e-14	1.51288	3.65725e-11	1.78661	6.17155e-13	1.88147	1.42187e-13
MSMEG_0223	1.2532	3.8603e-08	1.79292	6.6493e-11	2.11505	4.88956e-13	1.5069	9.83052e-10	1.75301	2.59883e-11	1.78496	1.28625e-11
MSMEG_5659	1.14519	5.86267e-12	1.51422	3.26054e-14	1.83273	8.90337e-17	1.07005	2.39612e-11	1.51891	6.82532e-15	1.88956	4.4184e-17
MSMEG_0257	1.65753	2.35092e-13	1.87475	3.11624e-14	2.19137	1.69794e-16	0.325154	0.0134262	0.552038	3.94107e-05	0.821672	4.34041e-08
MSMEG_0280	0.287763	0.864801	1.86092	0.0161953	1.48615	0.0334921	-0.287127	0.727748	-0.356494	0.611962	-0.954922	0.129179
MSMEG_1761	0.444757	0.285029	0.828874	0.0153976	1.00783	0.00109222	0.289528	0.431607	0.597336	0.0541043	0.791749	0.00767621
MSMEG_0419	0.432389	0.414359	0.220404	0.658116	0.324938	0.398756	-1.1556	0.000207031	-1.0612	0.000380638	-0.888346	0.00151126
MSMEG_0420	0.64858	0.38274	0.825522	0.159143	0.693086	0.180326	-1.29508	0.00403937	-1.06431	0.0114487	-1.33698	0.00194801
MSMEG_0599	-0.31307	0.14307	-0.628859	0.00207248	-0.73612	8.70341e-05	-0.743577	4.28629e-05	-1.15079	2.60121e-08	-1.43949	2.8726e-10
MSMEG_0603	-0.217612	0.225227	-0.361007	0.0224146	-0.441115	0.00169437	-1.13166	7.05871e-10	-1.46096	2.31634e-12	-1.55827	4.45522e-13
MSMEG_0635	-0.475348	0.0214596	-0.787418	0.000350617	-1.14106	3.00741e-07	-0.405711	0.0362588	-0.697514	0.000321215	-1.00885	1.70878e-06
MSMEG_0651	0.329281	0.3902	0.286281	0.377221	0.399579	0.128599	-0.786081	0.00289636	-1.0741	9.68369e-05	-0.656425	0.00676802
MSMEG_0688	0.500499	0.00365039	0.574712	0.00140593	1.01435	1.00091e-07	0.498765	0.00229831	0.676497	4.63663e-05	1.00754	6.29599e-08
MSMEG_0710	0.447569	0.00158919	0.605494	7.48337e-05	0.73292	9.66066e-07	0.377391	0.00505541	0.6909	2.053e-06	1.13143	1.69098e-10
MSMEG_0711	0.370942	0.00301719	0.638235	5.47616e-06	0.705579	2.18479e-07	0.341581	0.00406818	0.697294	2.1216e-07	1.05786	4.96265e-11
MSMEG_0713	0.298958	0.0515894	0.703658	1.25835e-05	0.694203	3.56695e-06	0.347043	0.0130037	0.581008	4.66597e-05	1.11341	4.58257e-10
MSMEG_0758	0.17432	0.777514	0.199155	0.632622	-0.253302	0.465611	0.100106	0.823959	0.698663	0.0221653	1.28097	3.27928e-05
MSMEG_0756	0.335165	0.0234668	0.547191	0.000328671	0.356502	0.00653459	0.293252	0.0304649	0.883856	2.83009e-08	1.38319	2.19975e-12
MSMEG_0824	-0.25134	0.0403574	-0.151141	0.231904	-0.427024	0.000152097	-0.603231	1.36841e-06	-0.846805	1.8133e-09	-1.14899	2.55413e-12
MSMEG_0900	-0.227779	0.353355	-0.368691	0.0707231	-0.219123	0.206387	-0.891761	2.65099e-06	-1.21821	9.15819e-09	-1.2862	2.50434e-09
MSMEG_0911	-0.660538	6.46485e-06	-0.737335	3.98251e-06	-1.12236	2.13527e-10	-0.203094	0.133006	-0.190545	0.134299	-0.256829	0.0333464
MSMEG_0932	-0.296292	0.000665792	-0.433605	9.75028e-06	-0.587386	7.03826e-09	-0.443286	1.29926e-06	-0.723009	7.52917e-11	-1.09265	8.08836e-15
MSMEG_0933	-0.222063	0.300052	-0.213382	0.257796	-0.286987	0.062227	-0.340034	0.0388414	-0.433732	0.00602153	-1.0252	6.54785e-08
MSMEG_5026	3.22194	7.20774e-20	3.60657	9.70068e-21	4.35414	1.03981e-22	3.43928	3.11221e-20	3.95436	1.05364e-21	4.23005	2.3715e-22
MSMEG_0586	0.360804	0.663179	1.08848	0.0457639	1.41657	0.00383328	0.44541	0.423506	0.342485	0.514858	0.031055	0.955426
MSMEG_1113	0.300273	0.751999	0.958387	0.0915427	1.31224	0.00852981	0.420621	0.479308	0.400031	0.46458	-0.0438325	0.942566
MSMEG_0134	-0.342282	0.0187506	-0.640183	5.10446e-05	-0.70753	1.99226e-06	-1.0328	2.52474e-09	-1.45877	1.32387e-12	-1.73293	2.59309e-14
MSMEG_2840	0.494868	0.00079082	0.543559	0.000463138	0.621964	2.02482e-05	0.768585	1.03547e-06	0.953854	1.41848e-08	1.33755	1.16473e-11
MSMEG_1325	1.91622	3.76635e-12	2.53576	1.97955e-14	2.72674	1.09908e-15	2.03466	1.31337e-12	2.45553	1.42246e-14	2.93731	2.5547e-16
MSMEG_1327	2.03702	1.30077e-15	2.62763	1.1029e-17	2.97421	2.27492e-19	2.12709	6.39367e-16	2.61693	4.78453e-18	2.96169	2.63571e-19
MSMEG_1328	2.21177	2.25017e-17	2.69215	6.25245e-19	3.09536	1.03072e-20	2.35906	7.3276e-18	2.74336	1.56328e-19	3.0546	1.31039e-20
MSMEG_1361	0.160629	0.871376	1.1533	0.023149	1.41359	0.00208002	-0.214646	0.719434	-0.156051	0.766838	-0.191192	0.701725
MSMEG_1362	-0.0827312	0.952935	1.50201	0.00715925	1.35504	0.00783643	-0.240282	0.733934	-0.334978	0.577876	-0.186391	0.755373
MSMEG_1366	-0.109925	0.547824	-0.170039	0.209104	-0.374167	0.00141147	-0.838085	1.19218e-08	-1.13814	1.5968e-11	-1.1099	1.96932e-11
MSMEG_1383	1.51456	2.84165e-13	1.67233	7.55896e-14	2.21154	3.37505e-17	1.64803	4.60174e-14	2.05837	2.09716e-16	2.23107	2.91187e-17
MSMEG_1420	1.50271	1.48663e-06	1.86137	5.03107e-08	2.10449	1.04737e-09	0.707374	0.00509696	1.10425	1.90416e-05	1.89841	7.79754e-10
MSMEG_1422	-0.356617	0.0259254	-0.588439	0.000463098	-0.475521	0.00104395	-1.08801	3.91713e-09	-1.63395	6.85666e-13	-1.55016	1.42806e-12
MSMEG_1423	-0.572782	6.7596e-05	-0.754734	3.4271e-06	-0.904822	1.98594e-08	-1.1829	1.13416e-10	-1.70316	3.29312e-14	-1.80146	7.09529e-15
MSMEG_1424	-0.575521	3.65972e-06	-0.604863	5.74102e-06	-0.763816	1.38101e-08	-1.18293	2.30359e-12	-1.65761	1.00962e-15	-1.74182	2.42759e-16
MSMEG_1425	-0.399036	0.00103423	-0.496737	0.000169568	-0.588845	2.90043e-06	-1.12526	1.44409e-11	-1.62209	3.49529e-15	-1.66454	1.40316e-15
MSMEG_1426	-0.314183	0.0126459	-0.0811189	0.577711	-0.293575	0.00889877	-0.770936	3.89495e-08	-1.05777	5.09555e-11	-1.14116	7.67091e-12
MSMEG_1496	-0.299463	0.186422	-0.291774	0.160712	-0.190817	0.281591	-0.725744	0.000126154	-1.05979	3.13252e-07	-1.11265	1.04935e-07
MSMEG_1497	-0.382699	0.000990725	-0.333587	0.0061268	-0.412289	0.000203543	-0.750094	1.70128e-08	-1.19906	8.67326e-13	-1.17263	1.00601e-12
MSMEG_1498	-0.234961	0.338463	-0.482068	0.018586	-0.486558	0.0063326	-0.739994	9.98474e-05	-1.06774	2.6639e-07	-1.18268	3.45035e-08
MSMEG_5867	-0.10758	0.677429	-0.158132	0.379505	-0.192875	0.187507	-1.05615	7.87434e-09	-1.23542	2.39266e-10	-1.44238	8.27259e-12
MSMEG_5866	0.233103	0.0983356	0.26431	0.0477569	0.133777	0.250914	-0.978318	6.11863e-10	-1.05875	7.00992e-11	-1.31573	5.89499e-13
MSMEG_5827	1.5717	7.37229e-11	2.23727	8.44159e-14	2.13719	6.06133e-14	1.60594	5.4817e-11	2.02306	2.34604e-13	2.26455	1.52671e-14
MSMEG_5817	0.46982	0.00458826	0.517416	0.00267686	0.441512	0.00365463	0.418567	0.00921647	0.857702	9.25139e-07	1.28273	3.18972e-10
MSMEG_5706	0.724774	5.0911e-11	1.04705	4.74945e-14	1.16111	7.58555e-16	0.528885	2.34494e-08	0.715553	3.35278e-11	0.985441	2.44019e-14
MSMEG_5681	2.13879	5.72895e-20	2.6596	8.23026e-22	2.91608	3.94001e-23	2.03839	1.18246e-19	2.5648	6.14805e-22	2.8886	3.65389e-23
MSMEG_5680	2.45292	2.3315e-21	2.83246	2.4659e-22	3.2726	4.29924e-24	2.4539	2.30632e-21	2.98444	2.72353e-23	3.27646	4.15258e-24
MSMEG_5616	0.629435	0.744403	1.83079	0.115355	2.54201	0.0146097	0.922059	0.437215	1.12457	0.290039	0.457768	0.681486
MSMEG_5586	1.4557	9.88291e-13	1.72199	4.97332e-14	2.20439	3.19681e-17	0.803321	1.77713e-07	1.54758	1.15773e-13	2.01164	2.10177e-16
MSMEG_5584	1.6926	6.22588e-13	2.06406	1.3407e-14	2.58398	1.45162e-17	1.23738	6.72172e-10	1.7568	1.53608e-13	2.38337	9.21422e-17
MSMEG_1200	-0.356271	0.0776577	-0.497101	0.0123886	-0.626064	0.000572129	-1.0008	2.80212e-07	-1.21449	7.02814e-09	-1.22877	4.18763e-09
MSMEG_5534	1.00556	6.0495e-09	1.31266	6.84442e-11	1.73467	3.34204e-14	1.1197	5.70505e-10	1.4371	1.81164e-12	1.63701	8.45297e-14
MSMEG_5520	-0.332763	0.188467	-0.433425	0.0592409	-0.655598	0.00158918	-0.623715	0.0029934	-0.761942	0.00029875	-1.0698	3.03048e-06
MSMEG_5495	-0.137839	0.82393	-0.413338	0.263431	-0.32798	0.293054	-0.76687	0.00519291	-1.19942	4.69112e-05	-1.20615	3.32132e-05
MSMEG_5493	-0.0872657	0.827717	0.17872	0.443664	0.0844063	0.731662	-0.935015	2.54269e-06	-1.14786	7.02045e-08	-1.3246	4.39046e-09
MSMEG_5492	-0.264322	0.47394	-0.531782	0.0656706	-0.120957	0.641791	-1.17142	2.36939e-06	-1.40065	1.15353e-07	-1.32595	2.01462e-07
MSMEG_5491	0.000349105	0.999346	0.153813	0.746101	-0.08578	0.856862	-1.13755	0.000151453	-1.60784	1.71072e-06	-1.252	2.87645e-05
MSMEG_2524	-0.360744	0.728594	0.749746	0.17697	0.74222	0.119846	0.131517	0.861168	0.578739	0.269472	1.22693	0.00585967
MSMEG_5213	0.984145	1.33108e-06	0.960091	4.98985e-06	1.24732	9.58419e-09	0.8149	2.37007e-05	1.40714	7.4451e-10	1.80167	2.66677e-12
MSMEG_6573	1.79165	5.23463e-09	2.29252	6.6493e-11	3.14807	2.00775e-14	2.22715	9.5632e-11	2.88998	2.23091e-13	3.28119	1.09233e-14
MSMEG_5188	1.2719	0.0017223	1.66392	0.000108749	2.30882	2.45567e-07	1.06938	0.00474135	1.52104	7.74689e-05	1.8244	4.84728e-06
MSMEG_5185	1.48996	1.85962e-11	1.9373	1.29202e-13	1.89309	5.45306e-14	1.36113	1.89826e-10	1.96986	3.5187e-14	2.24477	1.3586e-15
MSMEG_5184	0.48639	0.00077318	0.521893	0.000587261	0.649494	8.12545e-06	0.458791	0.00102257	0.840715	1.00891e-07	1.05848	8.81447e-10
MSMEG_5153	-0.721956	1.85716e-06	-1.02042	1.65307e-08	-1.30516	1.2336e-11	0.0728147	0.660785	-0.431064	0.000959772	-0.919992	9.52676e-09
MSMEG_5087	0.681961	0.000664154	1.26727	9.08658e-08	1.26213	2.42046e-08	0.615927	0.00129559	1.06781	4.01041e-07	1.22724	2.45796e-08
MSMEG_5083	1.42298	5.92544e-09	2.09589	3.79698e-12	2.36986	6.70477e-14	1.69034	1.852e-10	1.97198	3.96891e-12	2.23831	1.9217e-13
MSMEG_5082	2.16521	3.90854e-19	2.62448	1.19378e-20	2.99208	2.27572e-22	2.0782	1.19747e-18	2.43518	2.49077e-20	2.76258	1.25365e-21
MSMEG_5081	0.701284	2.61622e-09	0.956069	1.10893e-11	1.14756	3.30274e-14	0.426601	1.19414e-05	0.507823	4.62515e-07	0.824869	2.78916e-11
MSMEG_5072	0.436429	0.548139	0.625034	0.241664	1.1059	0.0147261	0.538664	0.286656	0.523233	0.26801	0.57564	0.193132
MSMEG_5061	-0.442111	0.000264	-0.571615	2.08074e-05	-0.79864	1.01855e-08	-0.608557	1.4552e-06	-0.96306	1.69779e-10	-1.14967	3.24268e-12
MSMEG_5060	-0.473213	0.00319761	-0.699551	7.80006e-05	-0.935547	1.37929e-07	-0.686657	2.18321e-05	-1.00078	2.83009e-08	-1.32046	9.84809e-11
MSMEG_5059	-0.407623	0.0495376	-0.785336	0.000271637	-0.805782	3.70478e-05	-0.588454	0.00178318	-0.880461	8.39479e-06	-1.20744	3.47361e-08
MSMEG_5058	-0.350496	0.0154724	-0.525765	0.000571722	-0.630757	1.07237e-05	-0.617866	1.72508e-05	-1.02305	1.75567e-09	-1.26568	1.77627e-11
MSMEG_5044	1.55626	1.21813e-15	1.95117	1.90802e-17	2.34914	8.00416e-20	1.68682	2.63679e-16	1.9872	4.32112e-18	2.20741	3.03363e-19
MSMEG_5028	0.465141	0.0281706	0.626641	0.0032357	1.15735	1.9302e-07	0.688601	0.000549693	0.96474	3.59228e-06	1.41693	2.63937e-09
MSMEG_5004	2.26956	2.65584e-18	2.8752	3.00449e-20	3.20241	1.06484e-21	2.25733	3.36973e-18	2.77544	2.71771e-20	3.10516	1.90396e-21
MSMEG_5002	2.06151	5.72895e-20	2.58596	8.23026e-22	2.76956	5.66598e-23	2.15491	2.89818e-20	2.57915	3.76794e-22	2.93221	1.81107e-23
MSMEG_4979	-0.262279	0.360629	-0.557168	0.0190784	-0.84453	0.000133779	-0.332416	0.117478	-0.616265	0.00232537	-1.00687	5.0058e-06
MSMEG_4978	-0.445879	0.197494	-0.566718	0.0707602	-0.897088	0.0012673	-0.355331	0.219301	-0.802406	0.00283024	-1.15728	3.92713e-05
MSMEG_4951	0.337237	0.375147	0.098779	0.793826	0.717967	0.00716756	0.533066	0.0581441	0.421982	0.118367	1.27821	9.60923e-06
MSMEG_4901	0.432612	6.92089e-05	0.654049	2.04358e-07	0.751123	2.93065e-09	0.763283	3.12888e-09	0.94597	2.27255e-11	1.19411	1.10685e-13
MSMEG_2256	0.433648	0.559481	-0.390135	0.566479	-0.61491	0.26865	-0.853354	0.0316789	-0.831327	0.0296329	-1.17506	0.00284916
MSMEG_3078	0.616395	1.78669e-06	0.947703	1.56975e-09	1.14643	5.21589e-12	1.0946	2.51004e-11	1.28786	4.37013e-13	1.45234	2.28899e-14
MSMEG_3079	0.488814	0.000367076	0.656392	1.27629e-05	0.892175	1.30611e-08	0.83007	6.87238e-08	1.07588	2.78967e-10	1.2796	5.67221e-12
MSMEG_2737	0.672798	1.33185e-05	0.979609	4.66897e-08	1.26917	5.39499e-11	0.623606	2.50254e-05	0.943206	1.53922e-08	1.39385	4.15434e-12
MSMEG_3138	0.495386	0.0546456	0.672955	0.00751265	0.924408	8.69424e-05	1.3643	2.71351e-07	1.58763	1.11369e-08	1.68885	2.52078e-09
MSMEG_3145	-1.76297	1.8291e-14	-1.99717	1.09012e-14	-2.33635	2.36317e-17	-0.923542	1.04991e-08	-1.72972	1.87922e-14	-2.29769	4.06191e-17
MSMEG_3146	-1.76644	2.7045e-14	-2.00354	1.64453e-14	-2.31922	4.9935e-17	-0.896956	3.17288e-08	-1.69222	7.92964e-14	-2.09815	7.34616e-16
MSMEG_3157	0.795334	3.92509e-07	1.02377	8.71663e-09	1.27794	1.79054e-11	0.944591	1.1615e-08	1.19921	5.66138e-11	1.2257	2.65687e-11
MSMEG_3160	-0.166688	0.315695	-0.138211	0.346154	-0.192552	0.103821	-0.33833	0.00689901	-0.759432	1.31972e-07	-1.04577	2.21703e-10
MSMEG_3162	-0.544257	0.000951171	-0.653187	0.000252984	-0.803569	2.66512e-06	-0.607306	0.00013695	-1.04499	1.67933e-08	-1.42778	2.81353e-11
MSMEG_3174	0.767009	6.43077e-07	1.26551	9.44306e-11	1.30349	1.08872e-11	1.03922	1.79385e-09	1.25948	2.05458e-11	1.47799	5.04472e-13
MSMEG_3175	0.380749	0.000332832	0.720772	2.65224e-08	0.764409	1.66554e-09	0.671388	2.79882e-08	0.787615	7.64259e-10	1.03406	1.93126e-12
MSMEG_1623	3.00443	2.51581e-18	3.44013	1.88144e-19	3.98635	2.77046e-21	2.55361	8.93923e-17	3.51385	5.00852e-20	4.13078	1.33898e-21
MSMEG_2027	0.401588	0.0979049	0.525201	0.0212649	0.720664	0.000527259	0.916941	3.10376e-05	1.36622	2.66437e-08	1.61179	8.03578e-10
MSMEG_3839	1.28438	9.11692e-17	1.65229	8.1704e-19	1.91579	7.51708e-21	1.61964	8.06151e-19	1.94851	8.73913e-21	2.12605	9.01086e-22
MSMEG_3817	0.19195	0.700846	0.540877	0.0793804	1.10882	6.91732e-05	0.604387	0.0364941	0.610497	0.0275826	1.05024	0.000135782
MSMEG_3816	2.4419	1.88865e-19	2.95582	7.81206e-21	3.34112	1.86169e-22	2.61999	7.07827e-20	3.06539	1.35907e-21	3.29917	2.52746e-22
MSMEG_3810	-0.12197	0.709642	-0.320824	0.128467	-0.65815	0.000478588	0.81254	5.77166e-05	1.14418	1.77565e-07	1.3502	6.45764e-09
MSMEG_3808	0.987936	1.8297e-09	1.12554	3.62551e-10	1.47454	2.16352e-13	1.59101	7.91849e-14	1.90314	1.00168e-15	2.12833	6.34583e-17
MSMEG_5912	-0.0615908	0.856741	-0.333221	0.0688936	-0.57638	0.000521533	-0.728269	2.84944e-05	-0.86464	1.45057e-06	-1.08225	2.435e-08
MSMEG_2107	-1.61337	3.00964e-11	-1.84915	1.51055e-11	-2.22186	2.34839e-14	-0.552823	0.00114323	-1.28966	1.95591e-09	-1.84551	1.23803e-12
MSMEG_4380	-0.664736	0.00020504	-1.20173	9.22138e-08	-1.33892	1.92072e-09	-0.146366	0.44966	-0.566525	0.000985734	-0.998174	4.66669e-07
MSMEG_2016	0.0179232	0.978243	0.618834	0.0357092	0.507166	0.0467631	0.739442	0.00708639	1.01176	0.000218712	0.827119	0.00147346
MSMEG_3616	-1.12855	0.000865573	-0.770159	0.0266546	-0.779386	0.0097114	0.185416	0.63384	-0.301078	0.359975	-0.878911	0.00456639
MSMEG_3615	-1.01425	0.00048217	-0.751854	0.0121906	-0.989508	0.000307005	0.0560112	0.880056	-0.109576	0.716662	-0.570512	0.0259012
MSMEG_2078	-0.849693	1.12322e-07	-1.01903	1.79584e-08	-1.17883	1.06221e-10	-0.258431	0.0540122	-0.559387	4.22812e-05	-0.877763	2.18617e-08
MSMEG_0671	0.837672	0.361721	0.948565	0.210908	1.78447	0.0071724	0.531619	0.491557	0.699503	0.304276	0.0893863	0.905334
MSMEG_3604	-0.577009	0.000788842	-0.896125	6.00727e-06	-1.23556	3.03836e-09	-0.937302	3.88987e-07	-1.36935	2.17874e-10	-1.69897	2.19975e-12
MSMEG_6585	-0.285126	0.0501181	-0.229007	0.115366	-0.572542	3.70059e-05	-1.28511	5.36792e-12	-1.83134	2.22734e-15	-2.06073	1.52983e-16
MSMEG_1906	-0.0998475	0.863186	-0.0896319	0.804449	0.0812006	0.77898	-0.553565	0.00684064	-1.17168	8.5055e-07	-1.33918	7.95616e-08
MSMEG_3954	0.837669	0.0175473	0.828424	0.01965	1.31945	5.60662e-05	0.945675	0.00495258	1.41286	2.59966e-05	1.38458	2.62905e-05
MSMEG_3947	-0.101429	0.87183	0.237645	0.494755	0.285103	0.312798	0.787014	0.012743	0.817083	0.00732867	1.1219	0.000190548
MSMEG_3932	-0.643534	0.16958	-1.42148	0.00271552	-1.1506	0.00414792	0.154212	0.906807	0.384494	0.704563	0.739014	0.380793
MSMEG_3907	1.61975	2.47254e-08	2.43774	1.42289e-11	2.54005	1.83795e-12	1.87144	1.3542e-09	2.16254	4.3703e-11	2.36693	5.1019e-12
MSMEG_4195	0.791083	0.428677	1.40881	0.0650332	1.6309	0.015422	0.602386	0.433106	0.884576	0.188695	0.520087	0.43981
MSMEG_4256	1.08204	7.77647e-13	1.23859	1.04085e-13	1.48276	3.26256e-16	0.813166	2.9129e-10	1.14989	1.0642e-13	1.46619	3.80559e-16
MSMEG_4259	0.795602	1.23442e-08	1.19605	6.8682e-12	1.37297	6.30216e-14	0.936579	4.28351e-10	1.25693	4.93716e-13	1.38215	4.30133e-14
MSMEG_4491	0.810219	5.67224e-10	1.09895	2.17945e-12	1.47003	5.13853e-16	0.898601	6.08476e-11	1.03689	1.49404e-12	1.21778	3.14563e-14
MSMEG_4510	-0.562975	0.000195679	-0.506916	0.00137345	-1.14981	7.15595e-10	-0.25125	0.083035	-0.450155	0.00128991	-0.948064	2.45796e-08
MSMEG_4511	-0.627041	0.000283776	-0.392348	0.0271893	-1.14168	1.15068e-08	-0.23571	0.162944	-0.54787	0.000667258	-1.13063	1.09858e-08
MSMEG_4512	-0.689795	3.46253e-05	-0.458097	0.00655168	-1.15685	3.22478e-09	-0.229368	0.152863	-0.426827	0.00457778	-1.01114	4.32897e-08
MSMEG_4513	-0.744986	3.42417e-05	-0.637086	0.000593761	-1.45641	2.3334e-10	-0.239665	0.172465	-0.539472	0.00130452	-0.891655	1.879e-06
MSMEG_4515	-0.599471	0.00160534	-0.791785	0.000146427	-1.47076	9.60535e-10	-0.33493	0.0729295	-0.337089	0.0572352	-0.549719	0.00181024
MSMEG_4516	-0.696885	0.00164802	-0.848702	0.000441636	-1.15383	2.16503e-06	-0.164366	0.509298	-0.40017	0.0594985	-0.463852	0.0234659
MSMEG_4531	-0.442077	0.000362753	-0.56017	3.89175e-05	-0.934087	7.96719e-10	-0.337721	0.00366918	-0.466027	7.42568e-05	-1.12901	8.89506e-12
MSMEG_4532	-0.501136	8.87943e-05	-0.706781	1.50733e-06	-1.27635	1.83795e-12	-0.296665	0.0117669	-0.450564	0.000144888	-1.19605	4.01737e-12
MSMEG_4564	0.392905	0.71165	0.61183	0.373696	1.85017	0.000640694	0.646877	0.226153	0.853434	0.078649	0.781797	0.0937743
MSMEG_4891	0.0565948	0.861884	-0.213975	0.22252	-0.338738	0.0205824	0.704135	2.23959e-05	1.09784	7.75653e-09	1.33498	1.20738e-10
MSMEG_3579	-0.671498	0.00055727	-0.984872	1.10655e-05	-1.16962	1.45749e-07	-0.452346	0.0171624	-0.956564	5.7669e-06	-0.981536	3.0051e-06
MSMEG_3578	-0.653477	0.000231695	-0.877771	1.18034e-05	-1.0415	1.35962e-07	-0.232515	0.182213	-0.487311	0.00300528	-0.707541	4.05174e-05
MSMEG_5302	-0.525492	0.000376899	-0.473826	0.00229057	-0.892729	5.9254e-08	-1.22405	1.39472e-10	-1.95433	4.52501e-15	-2.38191	5.50935e-17
MSMEG_4643	0.534932	0.276888	0.747834	0.0639202	1.41131	7.08109e-05	-0.522968	0.191634	-0.732356	0.0555834	-0.0934238	0.816282
MSMEG_4680	-0.825706	1.06951e-07	-1.02022	9.83556e-09	-1.21869	2.93231e-11	-0.284552	0.0280569	-0.745351	3.49087e-07	-0.726955	4.04714e-07
MSMEG_4688	0.566021	0.000273641	0.811357	2.77677e-06	0.760827	1.88302e-06	0.828831	3.62884e-07	1.31886	2.59883e-11	1.53174	7.84088e-13
MSMEG_4690	0.785932	8.079e-13	1.15327	4.16043e-16	1.26374	9.13658e-18	1.00339	3.51616e-15	1.34382	3.40017e-18	1.43594	5.03001e-19
MSMEG_4701	0.0180954	0.960096	-0.0640412	0.769562	0.373256	0.0147012	0.554163	0.00136002	0.982271	2.27265e-07	1.22359	2.3047e-09
MSMEG_5649	0.45263	0.227342	0.683775	0.0293223	0.967838	0.00058185	-3.2846	1.18231e-15	-3.66668	1.38589e-16	-3.44478	2.5547e-16
MSMEG_3024	1.37966	6.45738e-09	1.90864	1.73556e-11	2.24568	1.25076e-13	1.45379	1.69743e-09	1.75546	2.07482e-11	1.93336	1.99972e-12
MSMEG_2990	3.49894	1.88865e-19	3.96788	1.94882e-20	4.31691	1.19664e-21	2.48971	1.44587e-16	3.04756	1.07741e-18	3.37775	8.37564e-20
MSMEG_2945	2.20164	3.53806e-20	2.3572	9.34202e-21	2.41898	1.07747e-21	1.90589	5.91201e-19	2.16129	1.92421e-20	2.20828	6.96634e-21
MSMEG_2944	2.12281	1.11176e-15	2.43439	1.16653e-16	2.45251	2.44519e-17	1.73461	8.38971e-14	1.96765	3.07258e-15	2.04823	8.91386e-16
MSMEG_2943	1.65098	3.29045e-13	1.80319	1.08158e-13	2.03322	1.73515e-15	1.5498	1.10287e-12	1.71659	7.185e-14	1.84721	1.06128e-14
MSMEG_3939	-0.259038	0.695043	-0.395184	0.393087	-0.0417513	0.924072	0.991109	0.0210048	1.21012	0.00297584	1.30422	0.00098906
MSMEG_1175	0.0500034	0.934678	-0.30042	0.388661	-0.341037	0.236304	-0.449745	0.13405	-0.557597	0.050283	-1.02697	0.000635946
MSMEG_2757	0.289278	0.129137	0.222171	0.225111	0.341335	0.0256438	0.365157	0.0236495	0.557013	0.000469492	1.08656	1.19143e-08
MSMEG_4867	-0.47554	0.586898	-1.25108	0.0700697	-0.51233	0.354761	-0.518005	0.300822	-0.880835	0.0619089	-1.91256	0.000458938
MSMEG_2744	1.8105	2.24846e-16	1.917	1.37105e-16	2.09269	4.46883e-18	1.66484	1.46297e-15	2.04769	9.60554e-18	2.30811	5.20264e-19
MSMEG_2743	2.43009	2.8486e-18	2.83016	1.88144e-19	2.8897	3.44966e-20	2.23592	1.63057e-17	2.70034	1.76707e-19	2.98185	1.72926e-20
MSMEG_2742	2.98478	1.20083e-15	3.57301	4.68626e-17	3.44874	3.16188e-17	2.95321	1.66109e-15	3.3776	6.64759e-17	3.57681	1.6548e-17
MSMEG_2740	1.38111	6.95014e-18	1.55928	1.08822e-18	1.58955	1.39506e-19	1.38207	7.92862e-18	1.7158	4.29909e-20	1.87597	3.81684e-21
MSMEG_2739	0.62866	3.92509e-07	0.797328	1.27653e-08	0.678992	5.624e-08	0.736748	1.52266e-08	1.0678	4.83314e-12	1.29909	5.34567e-14
MSMEG_5197	-0.288448	0.0150586	-0.504655	7.97706e-05	-0.690154	9.71849e-08	-0.706155	6.86826e-08	-0.838273	1.71212e-09	-1.02296	2.22818e-11
MSMEG_2736	0.622785	1.06719e-06	0.929695	1.56636e-09	1.19167	1.53322e-12	0.698066	9.45866e-08	0.978362	7.98376e-11	1.33123	8.52049e-14
MSMEG_2724	2.73685	1.98311e-22	3.08176	2.37733e-23	3.13538	4.29924e-24	2.6257	4.39867e-22	3.01945	1.6212e-23	3.3113	1.91947e-24
MSMEG_2723	2.67679	1.26659e-21	2.91064	2.73625e-22	3.0717	3.0466e-23	2.71036	9.8161e-22	3.14963	2.72353e-23	3.30686	7.25452e-24
MSMEG_2679	1.99689	7.92248e-17	2.55129	7.11804e-19	2.8973	1.3383e-20	2.29503	5.17784e-18	2.64447	1.27221e-19	2.90114	1.34634e-20
MSMEG_2518	-0.254566	0.643709	-0.233071	0.584874	-0.0621346	0.877105	-0.219143	0.528058	-0.96857	0.00256027	-1.05115	0.000982202
MSMEG_2509	2.41395	2.14865e-07	2.74487	2.08531e-08	2.37601	2.18829e-07	1.85432	2.17026e-05	2.02049	3.18316e-06	2.50529	2.39948e-08
MSMEG_2403	0.692222	8.41828e-09	0.850606	3.85965e-10	0.9809	3.37603e-12	0.881464	5.66324e-11	1.14056	1.23675e-13	1.31131	4.1735e-15
MSMEG_2402	0.838249	2.78159e-07	1.32527	7.7657e-11	1.28922	3.01298e-11	0.936503	2.8682e-08	1.20086	1.26057e-10	1.49494	8.98852e-13
MSMEG_2389	-0.975108	3.57028e-09	-1.2555	1.25014e-10	-1.34335	2.7983e-12	-0.851918	3.30433e-08	-1.14134	6.65614e-11	-1.3115	2.75448e-12
MSMEG_2363	0.660458	2.23639e-06	0.917093	1.4556e-08	1.1033	6.74566e-11	0.911153	5.75033e-09	1.36832	7.30698e-13	1.62777	1.20124e-14
MSMEG_2362	1.14283	4.22532e-16	1.55717	1.07857e-18	1.72359	2.24551e-20	1.37448	8.46327e-18	1.77909	2.01713e-20	2.05908	6.76406e-22
MSMEG_2317	0.236266	0.226846	0.331722	0.0514336	0.490019	0.00128984	1.03942	3.51816e-08	1.54824	8.50076e-12	1.85978	1.33003e-13
MSMEG_2313	0.585772	3.87712e-05	0.31389	0.0274351	0.568906	2.90313e-05	0.969032	4.99995e-09	1.48789	4.53e-13	1.53379	1.63179e-13
MSMEG_1030	0.0805536	0.850211	0.0863883	0.753735	0.447465	0.0225936	0.53252	0.0106913	0.952017	1.34585e-05	1.10969	9.70588e-07
MSMEG_2299	1.08853	4.92145e-06	0.801836	0.000627386	1.19789	5.7384e-07	1.5174	1.10291e-08	1.9718	4.22182e-11	2.09223	9.31338e-12
MSMEG_2297	1.24126	5.47309e-07	1.00949	3.26969e-05	1.54796	5.68188e-09	1.61307	3.50898e-09	1.94796	5.18126e-11	2.22013	2.75448e-12
MSMEG_2296	0.522621	0.268344	0.435396	0.303366	0.290001	0.441409	1.17297	0.00166118	1.65363	9.59585e-06	2.09906	7.74813e-08
MSMEG_2277	1.16217	3.28419e-07	1.55029	3.41813e-09	2.01651	3.82193e-12	1.54057	1.37263e-09	1.75394	5.84557e-11	1.59855	2.83679e-10
MSMEG_2259	-0.356053	0.0189232	-0.542578	0.000673901	-0.695858	5.35003e-06	-0.919966	3.26577e-08	-1.42951	3.3307e-12	-1.7798	2.60602e-14
MSMEG_6025	3.18977	5.84303e-16	3.74177	3.4812e-17	4.4521	4.50202e-19	2.64379	2.4825e-14	3.14372	4.28083e-16	3.41293	5.95567e-17
MSMEG_5877	-0.826542	1.06951e-07	-0.924268	6.26019e-08	-1.03546	8.53859e-10	0.049473	0.767892	-0.291274	0.0198573	-0.465439	0.000272006
MSMEG_3955	2.41839	1.15086e-12	2.43967	2.18348e-12	3.05935	1.27008e-15	2.36156	3.99583e-12	2.93347	8.18457e-15	3.14202	8.94315e-16
MSMEG_2059	-0.00709559	0.999346	0.202324	0.727832	0.244411	0.60338	-0.270942	0.561105	-1.1469	0.00788709	-0.0626882	0.884887
MSMEG_4840	-0.182144	0.733738	-0.600453	0.0838637	-0.534313	0.0699955	-0.577218	0.0275037	-0.756102	0.00329861	-1.53126	7.23493e-07
MSMEG_2035	-0.0298159	0.982547	1.24034	0.0489133	1.14895	0.0361781	-0.118927	0.885451	0.148532	0.831662	-0.337896	0.584792
MSMEG_1953	1.24578	1.12531e-07	1.35209	5.84353e-08	1.7515	8.00093e-11	1.12032	4.5574e-07	1.76915	4.64818e-11	2.34856	9.77832e-14
MSMEG_1947	0.198199	0.530217	0.424404	0.0644825	0.543212	0.00690844	0.885364	6.38528e-05	1.04252	3.81497e-06	1.19235	3.22614e-07
MSMEG_1952	1.49209	8.57738e-13	1.97944	4.02105e-15	2.17385	1.13106e-16	1.47609	1.06808e-12	1.82645	6.15582e-15	2.0375	4.3154e-16
MSMEG_1946	0.0532143	0.85761	0.0570649	0.762471	0.0431844	0.775571	0.647921	2.1326e-05	0.848024	1.78029e-07	1.06912	1.76026e-09
MSMEG_1943	2.68356	1.66336e-21	3.1703	1.09477e-22	3.46235	4.57353e-24	2.66409	2.08012e-21	3.00244	1.002e-22	3.29359	1.18537e-23
MSMEG_1919	0.430464	0.338977	0.293567	0.466409	1.01824	0.00198364	0.803387	0.0181848	0.99296	0.00265708	1.55108	1.11097e-05
MSMEG_1914	0.409351	0.00105847	0.40386	0.00201219	0.71315	1.7563e-07	0.572391	7.89355e-06	0.755877	4.73735e-08	1.00681	1.24853e-10
MSMEG_1891	1.3305	1.68402e-13	1.76527	6.88409e-16	2.1362	2.11117e-18	1.09822	1.13658e-11	1.59263	1.82283e-15	1.84565	5.09444e-17
MSMEG_3213	1.2589	7.89207e-13	1.71167	2.15826e-15	1.96306	2.16513e-17	1.35881	1.51078e-13	1.6105	2.07279e-15	1.771	1.90413e-16
MSMEG_1803	0.103204	0.953987	1.11024	0.214281	1.58354	0.0374271	0.539837	0.573898	0.749311	0.362452	0.217956	0.803957
MSMEG_1764	1.50876	4.73383e-10	1.44184	3.08188e-09	1.53964	1.85862e-10	1.12977	1.05455e-07	1.5618	1.20091e-10	1.72156	1.15944e-11
MSMEG_1763	0.942714	1.69395e-06	0.673746	0.000539185	1.01551	2.83116e-07	0.634889	0.0004136	0.913097	1.44448e-06	1.05773	7.68737e-08
MSMEG_1762	0.623469	0.000613234	0.666732	0.000473603	0.923236	1.16155e-06	0.497776	0.0037242	0.810577	6.8591e-06	1.07129	4.52199e-08
MSMEG_1757	2.78184	1.48828e-12	3.49206	2.57101e-14	4.00912	5.56571e-16	2.92248	5.48627e-13	3.35449	2.09166e-14	3.44656	8.82756e-15
MSMEG_1756	2.54688	2.52312e-16	3.06445	7.26719e-18	3.59029	7.63585e-20	2.5004	6.12575e-16	2.97265	7.59313e-18	3.16042	1.44284e-18
MSMEG_5559	0.302329	0.834128	1.10238	0.141968	1.29804	0.0429138	1.14186	0.117047	1.68189	0.0117071	1.52565	0.0180929
MSMEG_1658	0.516818	0.000279777	0.916617	6.9885e-08	1.04153	1.22259e-09	0.567975	5.18372e-05	0.869455	3.29628e-08	0.904142	1.17612e-08
MSMEG_1657	1.01171	9.14932e-11	1.12631	2.83004e-11	1.44035	2.34263e-14	0.902599	8.4468e-10	1.18507	1.64447e-12	1.3841	4.25548e-14
MSMEG_4689	-0.990716	0.00164802	-0.611619	0.0558065	-0.758276	0.00737289	-0.435961	0.156336	-1.16574	0.000239144	-1.65819	2.80762e-06
MSMEG_1638	-0.815914	9.49698e-07	-0.734357	1.82128e-05	-1.06299	4.92562e-09	-0.381246	0.00860307	-0.690943	7.88072e-06	-0.834832	2.93599e-07
MSMEG_1637	-1.035	1.37813e-12	-1.20981	2.94158e-13	-1.48883	2.26517e-16	-0.515734	1.03547e-06	-1.012	1.22839e-12	-1.28112	5.67002e-15
MSMEG_1633	3.71478	7.16501e-20	4.1492	9.70068e-21	4.5805	5.53034e-22	3.00686	3.83075e-18	3.62467	5.17339e-20	4.08037	3.79356e-21
MSMEG_1621	2.93496	6.22764e-20	3.61791	1.4024e-21	3.88468	1.03981e-22	2.84286	1.34867e-19	3.66141	6.14805e-22	4.25378	2.3262e-23
MSMEG_1622	3.77784	6.67613e-18	4.70122	1.3459e-19	4.9655	1.77602e-20	3.70354	1.3371e-17	4.65303	8.88378e-20	5.47058	3.72775e-21
MSMEG_1620	5.55856	1.24677e-19	6.52482	7.32337e-21	6.99614	6.10317e-22	5.15765	7.68691e-19	6.06738	1.58043e-20	7.14318	4.91396e-22
MSMEG_2346	0.391954	0.870608	1.48948	0.239527	2.1753	0.0440329	0.592678	0.696527	0.824045	0.513996	-0.321827	0.815669
MSMEG_1597	-0.212318	0.668404	-0.476841	0.160741	-0.630496	0.0299854	-0.899094	0.00199092	-1.25341	3.772e-05	-1.39067	7.30432e-06
MSMEG_1539	0.18621	0.816898	0.277725	0.58337	1.04175	0.00694876	0.559762	0.170348	0.564967	0.138513	0.316187	0.412903
MSMEG_1538	0.456408	0.710552	1.18716	0.104915	2.16911	0.000707331	0.977253	0.0998893	1.10298	0.0474223	0.863417	0.109819
MSMEG_1537	1.06053	0.287423	1.22578	0.14011	2.44611	0.000481588	0.803033	0.201562	1.0356	0.0712807	0.845635	0.129071
MSMEG_1514	0.537933	0.000365241	0.603953	0.000155503	0.799243	5.42702e-07	0.720932	3.50348e-06	0.999003	7.1467e-09	1.42653	3.57905e-12
MSMEG_5917	2.31513	5.62168e-10	3.24894	3.71431e-13	3.61349	9.6163e-15	2.08741	1.8749e-09	2.34841	8.58289e-11	2.45759	2.29748e-11
MSMEG_5918	0.488732	0.0140551	0.804649	9.41576e-05	1.25016	1.16896e-08	-0.102686	0.641885	0.130557	0.481735	0.356649	0.0263205
MSMEG_4878	-0.489386	0.0503379	-0.699593	0.00568939	-1.04929	1.878e-05	-0.74504	0.00109361	-1.01703	1.8785e-05	-1.35371	1.99301e-07
MSMEG_6079	0.977108	4.59518e-13	1.2685	3.69333e-15	1.57405	5.25047e-18	1.01071	2.12083e-13	1.35398	1.86001e-16	1.55285	6.77288e-18
MSMEG_6080	0.845913	7.14944e-10	1.21606	8.49075e-13	1.51359	1.15855e-15	0.750801	6.03515e-09	1.05942	2.96605e-12	1.35692	1.06128e-14
MSMEG_6106	-0.0965323	0.726539	0.218968	0.203358	0.271774	0.0585448	-0.7031	8.17538e-06	-0.911619	8.85509e-08	-1.09347	2.58991e-09
MSMEG_6107	-0.431878	0.0342467	-0.0716024	0.768145	-0.102546	0.581784	-1.06947	9.73973e-08	-1.31264	1.69623e-09	-1.53896	6.21961e-11
MSMEG_6153	0.677693	5.84989e-05	1.19475	7.95785e-09	1.02432	3.4587e-08	0.340851	0.0282945	0.546904	0.000380252	0.824018	9.20608e-07
MSMEG_6159	0.447896	0.238089	0.751646	0.0213615	1.33182	2.68818e-05	0.245023	0.472349	-0.0680031	0.84757	0.552257	0.0449814
MSMEG_6179	-0.403082	0.00265441	-0.461171	0.00124759	-0.656664	2.41826e-06	-1.04559	5.38889e-10	-1.67879	1.60172e-14	-1.92277	6.42904e-16
MSMEG_6187	0.718136	3.86393e-10	1.01513	5.91971e-13	1.25288	8.3071e-16	0.498239	3.01736e-07	0.648415	1.30711e-09	0.822463	6.58507e-12
MSMEG_6199	0.214007	0.872089	0.705116	0.295375	0.484081	0.433026	-1.26902	0.00745893	-1.6675	0.000840311	-1.61744	0.000801802
MSMEG_6246	2.00897	2.31222e-15	2.54182	2.63158e-17	2.77648	1.08674e-18	1.88918	1.0231e-14	2.24764	1.3415e-16	2.50756	9.72142e-18
MSMEG_6247	2.0942	3.24042e-16	2.61712	4.89212e-18	2.88706	1.59297e-19	1.89955	2.86204e-15	2.32328	2.15356e-17	2.55635	1.92576e-18
MSMEG_6248	2.05605	7.92248e-17	2.43988	3.37748e-18	2.76681	5.96101e-20	1.92063	3.98044e-16	2.27171	5.72818e-18	2.73035	8.24458e-20
MSMEG_6249	2.0756	8.42926e-19	2.63579	9.70068e-21	2.87276	4.76834e-22	2.02072	1.87692e-18	2.48203	1.60633e-20	2.82227	7.83023e-22
MSMEG_6250	2.0529	2.62938e-15	2.7488	9.61216e-18	2.92708	7.27355e-19	2.01301	4.5479e-15	2.37507	7.9901e-17	2.74029	2.77884e-18
MSMEG_6254	0.509633	0.0752686	0.80067	0.00324988	1.08795	2.51097e-05	0.350111	0.176851	0.657335	0.00541633	0.928854	0.000104755
MSMEG_6275	1.89257	2.58494e-12	2.49401	1.52182e-14	2.81174	2.98867e-16	1.7266	1.69675e-11	2.05665	2.38757e-13	2.15929	6.13237e-14
MSMEG_6108	-0.226573	0.295581	-0.132861	0.509873	0.0758791	0.659785	-0.985363	8.35361e-08	-1.21347	1.30209e-09	-1.12649	3.83298e-09
MSMEG_6322	0.586627	0.493843	1.03525	0.0941493	1.06479	0.047199	0.0186145	0.987385	0.156619	0.832248	0.367791	0.558392
MSMEG_6331	0.1156	0.807915	-1.03967	0.000911005	-0.432984	0.0858584	-0.538624	0.0337689	-0.083564	0.799308	-0.492729	0.0358926
MSMEG_6405	-1.28097	2.74107e-11	-1.49841	7.39152e-12	-1.98068	1.3088e-15	-0.0344163	0.847672	-0.723772	8.251e-07	-1.33603	4.87611e-12
MSMEG_6406	-0.659915	6.64742e-08	-0.819567	4.88084e-09	-1.02564	4.95022e-12	-0.372347	0.000304379	-0.639117	5.38663e-08	-0.858597	1.24735e-10
MSMEG_0664	1.73498	0.000258301	2.10684	2.42627e-05	2.8617	3.61095e-08	2.20159	2.75216e-06	2.59099	1.09974e-07	2.56206	1.01231e-07
MSMEG_6445	0.592237	0.0143488	0.706024	0.00383021	1.20626	7.55018e-07	0.525539	0.0175688	0.779902	0.000328524	1.02479	5.18823e-06
MSMEG_6933	0.0925779	0.641275	0.206008	0.12908	0.272271	0.018804	0.466175	0.000229643	0.838526	1.39714e-08	1.09635	4.83219e-11
MSMEG_0663	4.2286	1.9789e-15	4.89119	1.46821e-16	5.35529	1.04676e-17	4.74845	1.7573e-16	5.08184	2.70194e-17	5.07657	2.08577e-17
MSMEG_5025	3.91166	2.29711e-17	4.18202	7.64156e-18	5.10582	5.96101e-20	3.54933	1.48817e-16	4.17022	3.40017e-18	4.70298	2.19106e-19
MSMEG_5583	3.84913	1.44959e-13	4.82535	2.29178e-15	5.58944	5.53866e-17	3.92294	8.40967e-14	4.72494	1.457e-15	5.34106	1.11065e-16
MSMEG_1236	3.50759	4.55917e-14	3.72813	1.97128e-14	4.32567	2.64489e-16	3.51787	4.28876e-14	4.26479	4.53938e-16	4.88413	2.33198e-17
MSMEG_1225	3.43434	1.98311e-22	4.08823	1.49561e-23	4.38506	1.55369e-24	3.59015	1.96482e-22	4.07446	1.06085e-23	4.26918	1.91947e-24
MSMEG_1302	3.3725	8.27089e-08	3.6175	2.44345e-08	4.1339	1.62849e-10	3.25103	3.70932e-08	4.08722	4.32287e-11	4.89801	1.30998e-13
MSMEG_1941	3.36347	6.22764e-20	4.12036	1.66544e-21	4.34303	1.96398e-22	3.5505	3.11221e-20	4.00653	1.35907e-21	4.3526	2.40558e-22
MSMEG_1270	3.31657	2.53448e-16	3.75503	2.24911e-17	4.30866	3.69748e-19	3.35296	2.30117e-16	3.96895	3.38823e-18	4.40311	2.34862e-19
MSMEG_6783	3.29589	7.14866e-18	3.93092	3.09098e-19	3.86137	1.47571e-19	3.23909	1.21115e-17	3.82168	2.6385e-19	4.22262	2.81447e-20
MSMEG_1301	3.29087	7.19572e-08	3.75772	3.8003e-09	4.14745	6.62036e-11	1.97756	1.68736e-05	2.87753	3.33917e-09	3.88452	8.56612e-13
MSMEG_6782	3.23058	8.93536e-17	3.96405	1.9209e-18	3.93853	7.29994e-19	3.39356	5.0797e-17	3.95362	1.34371e-18	4.51344	7.03335e-20
MSMEG_6442	3.19774	8.49675e-12	3.21385	1.6237e-11	3.84969	4.25053e-14	2.34909	2.48752e-09	2.96197	6.25839e-12	3.43235	1.23366e-13
MSMEG_1237	3.06593	2.35092e-13	3.43985	2.25785e-14	3.8657	3.03863e-16	2.89725	7.79106e-13	3.50882	3.66972e-15	4.17378	3.83631e-17
MSMEG_6781	3.05052	3.95413e-19	3.28098	1.4826e-19	3.4712	1.48249e-20	2.96364	1.04339e-18	3.40845	3.44734e-20	3.76316	3.2879e-21
MSMEG_1235	3.04983	4.18559e-18	3.53571	2.27008e-19	3.8794	1.06101e-20	2.88299	1.435e-17	3.62135	5.67631e-20	4.15056	2.70329e-21
MSMEG_1273	2.95909	5.48366e-13	3.21181	1.17699e-13	3.95756	1.25122e-16	3.2731	1.58504e-13	3.80871	1.64906e-15	4.16026	1.11065e-16
MSMEG_3404	2.95085	5.44511e-18	3.5291	1.96154e-19	3.95633	7.51708e-21	3.26764	8.67114e-19	3.66284	4.57688e-20	3.85634	1.11899e-20
MSMEG_5157	2.93418	5.70571e-12	3.24047	1.08074e-12	3.97078	3.36741e-15	2.86317	6.86052e-12	3.11466	6.07336e-13	3.49297	3.32493e-14
MSMEG_5027	2.91674	7.03461e-11	3.33052	5.91529e-12	4.08951	1.44549e-14	2.58785	4.8861e-10	3.35232	8.04176e-13	4.0802	7.10644e-15
MSMEG_2984	2.87502	2.24078e-19	3.22769	3.09858e-20	3.51115	1.87946e-21	2.39978	9.04198e-18	2.66385	5.93328e-19	3.05799	2.30883e-20
MSMEG_4257	2.84088	4.00133e-14	3.40263	1.49866e-15	3.78836	4.77897e-17	2.82987	4.57756e-14	3.22054	1.75085e-15	3.96645	2.08577e-17
MSMEG_4565	2.82894	3.0457e-16	3.21247	2.92555e-17	4.00399	8.4361e-20	0.999551	1.29966e-07	1.78141	7.34193e-13	2.35984	1.27758e-15
MSMEG_3405	2.80079	2.58162e-12	2.80649	4.67136e-12	3.49674	1.29213e-14	3.18745	2.17483e-13	3.63414	8.05546e-15	4.02294	7.11828e-16
MSMEG_1269	2.67103	5.72895e-20	2.91896	9.70068e-21	3.45756	1.03981e-22	2.57433	1.18246e-19	3.17638	8.81866e-22	3.55609	6.37666e-23
MSMEG_6006	2.64831	7.92248e-17	3.162	2.82309e-18	3.16675	7.66429e-19	2.33571	1.18231e-15	2.67499	4.02445e-17	2.99285	2.54832e-18
MSMEG_3956	2.54978	1.12531e-07	2.36349	1.35594e-06	3.05961	9.16745e-10	2.58966	5.72697e-07	3.25842	1.55135e-09	3.2983	8.24808e-10
MSMEG_1632	2.53726	7.69246e-15	2.73951	2.65808e-15	3.26783	1.62516e-17	1.79263	1.19383e-11	2.43543	8.89058e-15	2.80078	3.24505e-16
MSMEG_1280	2.52289	1.20083e-15	2.83414	1.79457e-16	3.29935	2.14034e-18	2.26365	1.43142e-14	2.69742	1.88094e-16	3.13829	6.18213e-18
MSMEG_2991	2.47189	5.32829e-18	2.72318	1.07857e-18	2.93446	5.96101e-20	2.78114	1.11723e-18	3.61629	2.71882e-21	3.99749	2.57163e-22
MSMEG_1312	2.44594	3.04472e-13	3.3558	1.47487e-16	3.68155	4.08868e-18	2.72452	4.1293e-14	3.46356	4.9104e-17	4.12426	4.072e-19
MSMEG_0850	2.42958	1.04954e-10	3.45705	5.15928e-14	3.54761	9.39195e-15	2.80923	1.92572e-11	3.06611	1.32817e-12	3.4992	4.14782e-14
MSMEG_2663	2.42374	7.9522e-15	2.99669	1.26505e-16	3.91886	1.20022e-19	2.54313	3.27125e-15	3.40706	3.58175e-18	3.84924	1.94607e-19
MSMEG_5096	2.34819	1.80673e-11	2.92333	2.02869e-13	3.87201	8.30292e-17	2.02406	2.33855e-10	2.93722	3.18597e-14	3.55036	3.27362e-16
MSMEG_6620	2.34227	3.50341e-12	2.52803	1.34038e-12	3.47601	3.50443e-16	2.47636	1.09783e-12	2.83167	3.5187e-14	3.23446	1.47362e-15
MSMEG_1271	2.33869	4.53563e-12	2.83993	7.66774e-14	3.40888	2.304e-16	2.14587	1.70761e-11	2.7868	2.00609e-14	3.11932	9.2152e-16
MSMEG_2819	2.32591	4.96734e-12	2.94596	3.6442e-14	3.79045	2.9293e-17	2.00927	7.19346e-11	2.90513	9.37526e-15	3.63289	4.63686e-17
MSMEG_5186	2.28312	1.46642e-10	2.51862	3.18815e-11	2.86937	3.3793e-13	2.16123	3.99219e-10	2.43486	1.37555e-11	2.67213	1.04254e-12
MSMEG_4400	2.28201	7.20774e-20	2.43945	2.96181e-20	2.43946	7.51708e-21	1.96548	1.82764e-18	2.20925	7.40869e-20	2.37625	1.18986e-20
MSMEG_1272	2.27133	8.96855e-17	2.6301	6.86162e-18	3.13805	4.71916e-20	2.14718	2.77595e-16	2.57043	3.58175e-18	3.00115	9.44848e-20
MSMEG_5000	2.26441	2.27089e-14	2.43868	8.75887e-15	3.03089	1.72315e-17	1.7234	4.92563e-12	2.21255	1.17215e-14	2.63518	1.98361e-16
MSMEG_2946	2.26269	6.87705e-12	2.12758	5.7108e-11	2.34885	1.96923e-12	2.04581	6.08476e-11	2.42394	9.90152e-13	2.31744	1.83419e-12
MSMEG_5214	2.25538	2.32431e-15	2.50491	4.80073e-16	2.71215	2.16513e-17	2.24446	3.51616e-15	2.80659	1.66382e-17	3.37147	2.5473e-19
MSMEG_1728	2.23883	2.79762e-11	2.97135	7.19761e-14	3.78339	7.1854e-17	2.12914	3.74518e-11	2.82878	3.5187e-14	3.53507	1.78055e-16
MSMEG_6444	2.2168	8.41828e-09	2.03755	1.33557e-07	2.86182	1.07925e-11	2.10018	2.25964e-08	2.67205	5.14797e-11	3.05614	1.30361e-12
MSMEG_1268	2.19642	5.1466e-16	2.4142	1.29605e-16	2.81412	1.14277e-18	2.11127	1.18231e-15	2.63812	5.72818e-18	2.9916	2.90756e-19
MSMEG_2947	2.19323	7.64152e-10	1.92455	2.31041e-08	2.52921	2.47828e-11	2.06057	1.8749e-09	2.34839	7.93194e-11	2.36262	5.24542e-11
MSMEG_2985	2.16175	5.40053e-14	2.58506	2.04836e-15	3.2516	3.58523e-18	1.88572	5.4902e-13	2.31547	3.66972e-15	2.80781	4.57119e-17
MSMEG_3815	2.16141	7.15711e-18	2.67478	1.4826e-19	2.95185	5.76093e-21	2.17574	7.92862e-18	2.66466	5.67631e-20	2.90698	6.96634e-21
MSMEG_1223	2.15673	1.1922e-11	2.43587	1.59257e-12	2.94059	5.34508e-15	1.72938	7.35808e-10	2.18264	2.63201e-12	2.47153	1.17372e-13
MSMEG_1281	2.14663	4.15659e-17	2.48761	3.19296e-18	2.95975	2.24551e-20	1.90754	5.52582e-16	2.29137	5.86954e-18	2.52827	5.20264e-19
MSMEG_5216	2.13153	1.57123e-16	2.57138	4.87519e-18	2.77839	2.27492e-19	2.00472	6.59847e-16	2.63584	1.08788e-18	3.00416	4.83288e-20
MSMEG_2926	2.11456	0.0388391	1.45705	0.148974	1.76691	0.0421839	0.48416	0.675683	0.515559	0.602055	0.112072	0.914724
MSMEG_2801	2.09642	4.60185e-09	2.26366	1.77514e-09	2.73482	3.83846e-12	1.65846	1.02573e-07	2.18242	1.40304e-10	2.16684	1.25137e-10
MSMEG_5003	2.09479	8.03628e-15	2.2745	2.78086e-15	2.62564	3.074e-17	2.05598	1.47395e-14	2.59348	6.0661e-17	2.93394	3.21555e-18
MSMEG_2662	2.08398	1.79915e-12	2.54669	3.26201e-14	3.45467	6.70119e-18	2.21464	6.37394e-13	3.10211	1.41361e-16	3.83363	8.27855e-19
MSMEG_5158	2.07851	2.24846e-16	2.41988	1.46913e-17	2.88594	8.33663e-20	2.08531	2.45785e-16	2.32323	1.27884e-17	2.65477	5.03001e-19
MSMEG_0851	2.06917	9.41575e-12	2.37712	8.82944e-13	2.78131	6.1316e-15	1.57783	3.28127e-09	1.9916	1.31973e-11	2.22571	7.93212e-13
MSMEG_1765	2.06028	2.06802e-11	2.29478	4.16535e-12	2.40815	3.84989e-13	1.75599	7.91228e-10	2.16947	4.43461e-12	2.58051	6.44888e-14
MSMEG_5934	2.05894	3.77777e-11	2.23915	1.44876e-11	2.85566	1.91536e-14	1.65912	2.17511e-09	1.93878	5.32341e-11	2.17737	3.43641e-12
MSMEG_5935	2.05648	9.63239e-13	2.65701	8.47452e-15	2.99568	1.79e-16	1.86651	6.59152e-12	2.18836	1.36132e-13	2.3369	2.46731e-14
MSMEG_1279	2.04634	1.19162e-19	2.58535	1.66544e-21	2.81932	9.2382e-23	1.60969	1.79633e-17	2.05961	5.17339e-20	2.37993	1.90396e-21
MSMEG_1282	2.02619	2.42579e-14	2.58154	2.2179e-16	2.88463	5.57999e-18	1.80413	3.04644e-13	2.14385	4.07826e-15	2.32504	5.09151e-16
MSMEG_1303	2.01767	4.63205e-13	2.32163	3.70967e-14	2.93741	3.78348e-17	2.18607	4.97014e-14	2.77446	1.33995e-16	3.14307	6.27998e-18
MSMEG_0218	2.01001	1.54008e-13	2.1802	5.16133e-14	2.56232	3.40155e-16	1.47891	5.31153e-11	1.81294	3.89635e-13	1.86082	1.53584e-13
MSMEG_1100	2.00777	1.73171e-05	1.30464	0.016653	2.19172	2.0477e-06	1.99376	3.65013e-05	2.11904	8.69811e-06	2.28889	1.37182e-06
MSMEG_2925	1.99811	0.041219	1.64729	0.087492	1.30382	0.123871	0.32242	0.800771	0.473051	0.654588	-0.211079	0.853049
MSMEG_1357	1.97288	4.41128e-09	2.20075	8.45401e-10	2.67899	1.85154e-12	1.24889	4.27426e-06	1.53879	6.28328e-08	2.04776	9.65809e-11
MSMEG_1326	1.94285	4.24123e-09	2.12822	1.37597e-09	2.73829	1.27199e-12	1.86275	2.02691e-08	2.43494	3.86683e-11	2.73243	2.02194e-12
MSMEG_1942	1.91345	9.91902e-18	2.13828	1.87734e-18	2.46205	2.23291e-20	1.59335	6.07212e-16	1.79091	2.65757e-17	2.04331	1.01706e-18
MSMEG_5752	1.90142	4.92228e-12	2.45932	2.76967e-14	2.44886	8.14399e-15	1.63645	1.81921e-10	2.03994	7.35824e-13	2.71771	7.34616e-16
MSMEG_2948	1.89863	7.52659e-10	1.8966	1.87033e-09	2.32123	6.32116e-12	1.91704	4.17651e-10	2.20478	1.26942e-11	2.22788	7.29366e-12
MSMEG_3912	1.89417	0.000984435	1.79618	0.00279027	2.89838	2.03234e-07	1.14143	0.00872223	1.657	7.50613e-05	1.93805	3.94563e-06
MSMEG_5215	1.88795	6.32509e-16	2.28951	1.90802e-17	2.41638	1.47689e-18	1.57516	3.99262e-14	2.09719	4.40667e-17	2.67224	1.7723e-19
MSMEG_0546	1.87005	2.62197e-10	2.41709	2.152e-12	2.78385	2.58479e-14	1.74717	5.86083e-10	2.22271	2.15135e-12	2.92205	4.98138e-15
MSMEG_0852	1.8601	2.13951e-09	2.30031	3.29948e-11	2.42315	2.74817e-12	1.27441	3.16359e-06	1.77189	3.2022e-09	1.90621	4.60846e-10
MSMEG_0662	1.83331	7.18534e-07	2.43272	7.59902e-09	3.10255	1.85798e-11	3.19959	1.53124e-11	3.62925	7.09627e-13	3.64302	4.61861e-13
MSMEG_1224	1.80456	2.8391e-06	1.75075	1.09677e-05	2.34713	7.9131e-09	1.71573	5.19087e-06	2.13018	5.31708e-08	2.36635	3.83298e-09
MSMEG_1324	1.80266	0.00041238	1.68736	0.00146433	2.48652	1.15397e-06	1.47908	0.0012796	1.75954	9.68369e-05	2.28205	1.03627e-06
MSMEG_3137	1.79578	3.52043e-11	2.18712	9.5957e-13	2.10695	6.27308e-13	2.33391	8.99691e-14	2.9471	2.98652e-16	3.05776	9.86191e-17
MSMEG_5826	1.79394	6.32509e-16	2.27931	7.26719e-18	2.42638	4.54364e-19	1.77622	9.41717e-16	2.21503	4.78453e-18	2.43991	4.26453e-19
MSMEG_5187	1.78535	2.93928e-14	2.28817	2.46897e-16	2.55629	5.57999e-18	1.56332	4.24337e-13	2.17931	1.8408e-16	2.74174	1.00517e-18
MSMEG_2680	1.78241	2.93641e-12	1.95827	8.8583e-13	2.35952	3.63713e-15	1.93945	5.35591e-13	2.28515	9.03503e-15	2.73727	1.49504e-16
MSMEG_5717	1.77987	3.20212e-11	2.17539	9.01183e-13	2.5241	8.6479e-15	1.55654	2.38124e-10	1.54714	1.46153e-10	1.58252	6.9373e-11
MSMEG_4399	1.75817	3.24418e-16	1.7797	5.89295e-16	1.99138	1.05355e-17	1.58566	3.27125e-15	1.61776	1.25157e-15	1.77445	1.17699e-16
MSMEG_1419	1.74319	6.31433e-09	2.08232	3.21935e-10	2.40986	3.28344e-12	1.00145	2.92464e-05	1.5178	1.42452e-08	2.15118	7.2447e-12
MSMEG_1755	1.73193	1.81784e-12	2.15548	2.85147e-14	2.7203	3.37505e-17	2.118	2.91955e-14	2.38414	1.19097e-15	2.58463	1.37516e-16
MSMEG_1234	1.72946	2.09482e-06	1.99665	2.19714e-07	2.54212	1.73709e-10	1.77603	1.89592e-06	2.4487	8.60013e-10	2.85999	1.0264e-11
MSMEG_3957	1.71639	5.52843e-14	2.18523	5.25309e-16	2.37449	1.99831e-17	1.70555	8.99691e-14	2.23561	1.30353e-16	2.38032	2.43024e-17
MSMEG_1266	1.70182	1.0976e-10	2.22199	4.9236e-13	2.57714	3.61941e-15	1.48845	6.75772e-10	1.92192	1.37123e-12	2.40129	6.33607e-15
MSMEG_6739	1.69657	5.37574e-09	1.8219	3.01168e-09	2.37552	3.7089e-12	2.01524	1.61299e-10	2.35175	3.96163e-12	2.449	1.29193e-12
MSMEG_2725	1.6713	2.15497e-14	1.7589	1.64453e-14	2.04405	1.23823e-16	1.76425	6.99611e-15	2.09624	1.00482e-16	2.31282	9.3099e-18
MSMEG_3909	1.66692	2.77151e-12	1.79632	1.28065e-12	2.21271	2.6668e-15	1.63441	5.36792e-12	1.97845	4.48297e-14	2.2188	2.49928e-15
MSMEG_1251	1.66516	7.14086e-08	1.91984	8.402e-09	2.61062	2.02841e-12	1.78414	1.46188e-08	2.58991	2.37588e-12	3.04154	4.25884e-14
MSMEG_1274	1.65336	3.08316e-07	1.65815	6.82073e-07	1.74653	6.84261e-08	1.25639	2.71062e-05	1.94904	4.74335e-09	2.24183	1.56421e-10
MSMEG_5753	1.65217	6.51971e-10	1.92839	5.16553e-11	2.1344	1.3026e-12	1.58579	2.08411e-09	2.04327	4.49521e-12	2.50301	3.12327e-14
MSMEG_0853	1.64883	0.00109306	2.21338	1.82963e-05	2.56774	3.00741e-07	1.1837	0.0113676	1.69068	0.000156498	1.66504	0.000150432
MSMEG_6740	1.64572	2.83113e-19	1.81147	8.0446e-20	2.21832	2.27572e-22	1.59926	7.68691e-19	1.97845	3.95592e-21	2.05493	1.2016e-21
MSMEG_3911	1.61786	0.000912184	1.42715	0.00537134	2.28272	1.88302e-06	1.79031	0.000202881	2.33183	1.45526e-06	2.41903	5.08869e-07
MSMEG_5001	1.61697	5.9551e-10	1.74386	2.86378e-10	2.16006	4.94916e-13	1.19269	8.67503e-08	1.41333	1.97149e-09	1.84266	4.54643e-12
MSMEG_6572	1.5936	1.53489e-11	2.27494	1.11379e-14	2.72174	4.33629e-17	1.62098	2.35888e-11	2.40946	1.74479e-15	3.04683	6.67058e-18
MSMEG_6273	1.57465	1.76104e-12	1.84359	1.17699e-13	2.30147	1.72706e-16	1.57321	1.9544e-12	1.82995	3.96664e-14	2.13067	9.2152e-16
MSMEG_5453	1.57435	0.000511878	1.56288	0.000871285	1.77321	4.86412e-05	1.40183	0.00184511	2.49007	1.08365e-07	2.68952	1.46775e-08
MSMEG_6274	1.53666	1.17435e-13	1.79875	7.38628e-15	2.11636	3.36987e-17	1.4756	4.28727e-13	1.79824	2.66837e-15	1.91217	4.55315e-16
MSMEG_4499	1.52615	0.0594341	1.69375	0.0271636	3.07822	9.68245e-06	2.46076	6.8178e-05	2.72823	9.37789e-06	3.39567	1.61931e-07
MSMEG_3813	1.50882	0.000712209	1.68835	0.000229193	2.30428	2.253e-07	1.13558	0.0111652	1.64024	0.000117571	1.91542	6.53764e-06
MSMEG_1944	1.49738	9.17859e-07	1.55335	1.05871e-06	2.14116	4.79148e-10	1.44436	1.20228e-06	1.74432	2.46635e-08	2.02744	8.78581e-10
MSMEG_0493	1.48688	0.226183	2.5637	0.00455526	2.83396	0.000495818	2.89425	0.000110404	3.3514	4.537e-06	3.99178	5.54973e-08
MSMEG_1289	1.4691	1.1815e-09	1.43733	4.90773e-09	1.69032	3.5257e-11	1.11314	2.23846e-07	1.57856	1.32653e-10	1.86493	2.62797e-12
MSMEG_2992	1.45972	7.53257e-09	1.48963	1.22209e-08	1.71676	1.5797e-10	1.58128	4.30829e-09	2.43839	2.27939e-13	2.73185	1.29195e-14
MSMEG_6245	1.42981	2.6657e-05	1.63023	6.39385e-06	2.18813	8.77617e-09	1.1544	0.000193474	1.5088	2.8057e-06	1.86885	5.41301e-08
MSMEG_3908	1.42945	9.67469e-13	1.94907	2.46759e-15	2.18022	4.50056e-17	1.7388	1.57419e-14	1.98669	5.09712e-16	2.22579	3.27726e-17
MSMEG_5660	1.4289	2.42579e-14	1.93383	6.49703e-17	2.2663	4.54364e-19	1.27658	2.76739e-13	1.83107	6.24519e-17	2.20203	8.06937e-19
MSMEG_6681	1.4264	0.0197407	1.92611	0.000897008	0.998034	0.0980029	0.185493	0.784995	0.437394	0.419987	0.431739	0.405363
MSMEG_1356	1.42106	8.48468e-12	1.7785	1.34247e-13	1.95689	3.61941e-15	1.16225	5.22299e-10	1.52028	9.51571e-13	1.94793	2.98547e-15
MSMEG_5718	1.40805	6.18836e-12	1.88466	2.35181e-14	2.23831	1.07942e-16	1.42693	2.76961e-12	1.39739	2.31634e-12	1.43408	9.82287e-13
MSMEG_4500	1.38224	0.0685302	1.54817	0.0301295	2.82312	1.51251e-05	2.23712	0.000125231	2.49982	1.68197e-05	3.11522	3.4191e-07
MSMEG_3910	1.37875	6.32079e-10	1.66493	3.01721e-11	2.05824	6.82786e-14	1.51781	9.22589e-11	1.87629	6.06014e-13	2.03237	7.61273e-14
MSMEG_0661	1.37203	0.00234489	1.62584	0.000458514	2.38524	3.59549e-07	2.39901	2.60996e-07	2.51009	7.52662e-08	2.64262	2.08573e-08
MSMEG_1099	1.36345	0.0209535	1.32525	0.0257415	1.88644	0.000268706	0.783385	0.1768	1.32575	0.00790832	1.4047	0.00355924
MSMEG_0657	1.36342	0.000443021	1.56685	0.000114318	2.11987	3.13748e-07	2.25414	1.35052e-07	2.32694	5.13008e-08	2.11281	2.1118e-07
MSMEG_4465	1.34427	0.014405	1.88014	0.00039376	1.16085	0.02073	1.97959	2.85066e-05	2.79035	2.15487e-08	3.37156	1.84438e-10
MSMEG_1246	1.32192	6.64742e-08	1.3405	1.18039e-07	1.80553	8.86356e-11	1.20055	2.52737e-07	1.50328	2.61768e-09	1.62505	4.38133e-10
MSMEG_6675	1.31843	0.338562	1.75877	0.0945923	1.91225	0.0351452	0.723422	0.390721	0.410758	0.638695	0.248179	0.781197
MSMEG_3214	1.31792	1.29964e-13	1.56681	7.09901e-15	1.93673	1.25138e-17	1.30059	1.75591e-13	1.57275	1.59418e-15	1.64673	4.04064e-16
MSMEG_4547	1.3152	1.91195e-05	1.56568	1.89288e-06	1.62778	2.572e-07	1.78713	1.23055e-08	2.72063	7.46387e-13	3.1857	1.49659e-14
MSMEG_4498	1.31449	0.0211823	1.26888	0.0265826	1.74181	0.000575943	1.81378	4.18745e-05	2.07887	3.09375e-06	2.16614	1.14011e-06
MSMEG_0773	1.31267	0.102223	2.0524	0.00311749	1.92614	0.00252023	1.54345	0.00773824	2.20506	8.54981e-05	2.23091	5.45132e-05
MSMEG_3680	1.29699	0.00350479	1.80325	0.000104851	2.16269	2.21286e-06	2.50544	1.54722e-07	2.98091	4.59418e-09	3.76327	4.61558e-11
MSMEG_0545	1.28268	0.00197568	1.21289	0.00476394	2.06408	9.447e-07	1.76473	1.93794e-05	2.22282	2.18047e-07	3.17991	9.10185e-11
MSMEG_5532	1.26865	6.98404e-06	1.54174	5.484e-07	2.10265	3.786e-10	1.27363	3.56469e-06	1.56866	6.93034e-08	1.98963	5.60525e-10
MSMEG_1017	1.26215	2.14865e-07	1.01466	1.82963e-05	1.53971	3.09274e-09	1.58241	2.52426e-09	1.94122	2.59883e-11	2.1874	1.71221e-12
MSMEG_1013	1.25912	1.01086e-08	1.67058	6.68487e-11	1.76677	4.79313e-12	1.24096	1.23047e-08	1.45769	2.86799e-10	1.70749	7.41373e-12
MSMEG_5444	1.25879	1.2463e-10	1.68483	4.69419e-13	2.18484	2.49247e-16	0.962892	1.6644e-08	1.69965	6.01336e-14	2.36536	2.91187e-17
MSMEG_1245	1.25678	1.87945e-11	1.3824	6.8682e-12	1.66713	2.33865e-14	1.09839	2.86581e-10	1.38135	1.32387e-12	1.61288	3.52063e-14
MSMEG_5933	1.252	4.70132e-06	1.30171	5.39984e-06	1.83682	2.30882e-09	0.754544	0.00143553	0.854792	0.000244263	0.842097	0.000228326
MSMEG_2305	1.24839	1.78357e-07	1.26905	3.16683e-07	1.64339	4.04692e-10	0.78805	0.00010257	1.26168	2.87176e-08	1.94969	2.36096e-12
MSMEG_1193	1.23227	1.1299e-08	1.82379	7.25057e-12	2.28109	1.28358e-14	1.38794	6.68346e-10	2.06012	1.00434e-13	3.00958	2.67532e-17
MSMEG_6728	1.20948	0.433377	1.96502	0.0934649	2.29013	0.0260825	0.703816	0.573678	0.79148	0.471847	-0.00366938	0.997892
MSMEG_3136	1.14983	5.04231e-08	1.53494	2.70435e-10	1.49727	1.14875e-10	1.37961	1.53211e-09	1.70101	8.5942e-12	1.93358	3.10035e-13
MSMEG_2293	1.14444	2.91161e-08	1.58416	8.67674e-11	1.67576	5.97794e-12	1.24122	6.08115e-09	1.45449	1.40304e-10	1.77169	1.52546e-12
MSMEG_2177	1.14432	0.000675002	1.47843	2.75356e-05	1.28791	7.11875e-05	1.77112	1.27276e-07	2.10372	2.44195e-09	2.37524	1.20738e-10
MSMEG_1288	1.13879	7.67375e-11	1.43047	1.45035e-12	1.52848	6.95233e-14	0.814498	4.23912e-08	1.08067	9.89286e-11	1.42159	2.03828e-13
MSMEG_1247	1.1247	1.74896e-08	1.31647	2.05819e-09	1.65952	3.63519e-12	0.927359	3.95232e-07	1.18803	2.60856e-09	1.28868	3.92788e-10
MSMEG_1653	1.11039	0.0514464	1.48173	0.00268015	1.53086	0.000511983	0.157265	0.817875	0.694046	0.106386	0.970319	0.0093949
MSMEG_1253	1.10833	1.76044e-09	1.32196	1.21598e-10	1.8734	1.28358e-14	0.802179	4.6135e-07	1.12132	5.33426e-10	1.39106	4.57472e-12
MSMEG_1355	1.0888	7.19572e-08	1.40205	1.10819e-09	1.43622	1.50637e-10	0.647285	0.000182586	0.992319	1.55724e-07	1.30288	5.38368e-10
MSMEG_6780	1.08825	6.25229e-10	1.15625	5.05195e-10	1.67791	2.37664e-14	1.0343	1.4969e-09	1.24966	1.6219e-11	1.54659	1.09416e-13
MSMEG_1019	1.08785	5.21661e-06	0.821256	0.000498362	1.20705	5.34276e-07	1.52618	1.05599e-08	1.97921	4.19704e-11	2.10436	8.88209e-12
MSMEG_0265	1.08417	0.532731	2.07803	0.0745273	2.8388	0.00529098	0.401283	0.747134	0.458631	0.66407	-0.437834	0.685604
MSMEG_5232	1.06785	0.139943	1.24508	0.049323	1.9759	6.79141e-05	1.44005	0.0330101	1.76795	0.00307945	2.08418	0.000146156
MSMEG_3837	1.06247	5.45707e-14	1.42802	1.79457e-16	1.63817	1.60777e-18	1.30618	6.23113e-16	1.57783	5.50774e-18	1.72128	5.3958e-19
MSMEG_0669	1.05625	0.402426	1.07018	0.297801	2.08735	0.0169677	0.607804	0.56911	0.655633	0.486387	-0.138145	0.891926
MSMEG_0449	1.05525	4.98579e-05	1.25215	7.63622e-06	1.37376	4.28547e-07	0.851492	0.000403949	1.51009	4.95903e-08	1.76634	2.01461e-09
MSMEG_0450	1.05355	0.351922	1.25915	0.171159	1.97795	0.0110598	-0.696182	0.413067	-0.651851	0.409295	-1.27647	0.0840766
MSMEG_1313	1.05067	2.09035e-12	1.49324	2.15185e-15	1.82864	4.30177e-18	1.11157	6.37394e-13	1.61269	1.00482e-16	2.18127	9.25388e-20
MSMEG_1750	1.04517	0.0908049	1.49917	0.00337099	0.869405	0.113371	1.19322	0.00114267	1.72276	2.75479e-06	1.94856	1.66157e-07
MSMEG_2818	1.0302	3.4249e-07	1.27069	1.4915e-08	2.03714	1.1619e-13	1.06497	1.33447e-07	1.70493	5.79515e-12	2.29046	6.7318e-15
MSMEG_1226	1.02552	4.48641e-07	1.48432	7.91587e-10	1.27392	4.3013e-09	0.926622	2.67586e-06	1.2097	1.48063e-08	1.41738	4.43043e-10
MSMEG_1026	1.02257	2.34974e-08	1.24874	1.09786e-09	1.49116	4.95022e-12	0.691919	8.44867e-06	1.03634	4.26935e-09	1.59672	3.51771e-13
MSMEG_5731	1.01823	0.000136526	1.33192	3.94151e-06	1.23858	3.62399e-06	1.63086	2.33043e-08	2.57416	7.98127e-13	2.89133	4.25884e-14
MSMEG_6498	1.01145	0.149631	1.41394	0.0184674	1.13944	0.0384779	1.14523	0.0333709	2.20817	9.53417e-06	2.74176	7.38877e-08
MSMEG_1221	1.01082	0.000283036	0.822919	0.00433525	1.13603	2.92795e-05	0.815178	0.00210166	1.0878	4.30094e-05	1.15987	1.24312e-05
MSMEG_5531	1.0082	0.284121	1.60169	0.0268251	2.29085	0.000260911	0.758446	0.196057	0.87689	0.103464	0.857966	0.0959045
MSMEG_5102	1.00431	1.05772e-08	1.14111	2.25246e-09	1.66477	1.33974e-13	1.07006	2.08411e-09	1.50615	1.00354e-12	2.10688	5.51095e-16
MSMEG_1275	1.00234	0.000640229	1.16633	0.000150153	1.19822	2.98771e-05	0.739258	0.00690655	1.0183	0.000170863	1.46697	4.52895e-07
MSMEG_0457	1.00122	2.08963e-11	1.25519	4.42873e-13	1.42206	5.3403e-15	1.1504	1.10161e-12	1.48441	2.44885e-15	1.78335	3.39644e-17
MSMEG_6024	0.992712	6.44489e-10	1.31556	4.50032e-12	1.84736	4.6984e-16	0.0266498	0.869456	0.436534	0.000227351	0.841352	5.12178e-09
MSMEG_2720	0.990672	0.0177159	1.53026	0.000225267	1.88233	2.76244e-06	1.05857	0.00469702	1.2304	0.000730095	1.01641	0.00388916
MSMEG_1730	0.975639	1.11592e-05	1.1999	7.33739e-07	2.05734	2.79864e-12	0.81397	9.71789e-05	1.54145	9.61252e-10	2.14687	6.3821e-13
MSMEG_5533	0.970906	2.14865e-07	1.2642	3.48986e-09	1.654	2.80713e-12	1.0768	2.37921e-08	1.31401	2.92026e-10	1.60647	3.39781e-12
MSMEG_3809	0.96682	6.46402e-08	1.11541	1.07397e-08	1.42783	1.44999e-11	1.29868	1.7527e-10	1.59251	1.3448e-12	1.87895	2.96597e-14
MSMEG_1971	0.959972	0.216444	0.82272	0.250084	1.29	0.0243238	0.389857	0.573613	0.741884	0.176325	0.78491	0.127914
MSMEG_0278	0.957112	0.193496	1.1331	0.0761932	1.25976	0.0228407	-0.195636	0.714217	-0.618953	0.155944	-0.951974	0.0265097
MSMEG_2951	0.956318	0.00398476	0.890083	0.00964055	1.07355	0.000578447	0.897512	0.00435957	1.38157	1.16658e-05	1.37764	9.08607e-06
MSMEG_1758	0.95308	0.652324	2.56087	0.0268222	2.68681	0.0096844	1.17333	0.424898	1.24014	0.35611	0.989361	0.459886
MSMEG_5179	0.951024	0.000181579	1.13617	2.41557e-05	1.60043	1.09339e-08	0.703991	0.0014471	1.43233	1.61094e-08	1.87596	3.93324e-11
MSMEG_1892	0.948059	2.4889e-10	1.35431	2.94158e-13	1.47096	9.39195e-15	1.01364	6.41643e-11	1.28337	2.27939e-13	1.50748	4.87193e-15
MSMEG_2513	0.947624	1.55138e-05	1.32058	9.48148e-08	2.16529	5.75382e-13	1.2971	5.27672e-08	1.98772	4.49521e-12	2.57897	1.06128e-14
MSMEG_1114	0.94261	0.00232588	1.3279	4.48033e-05	1.17445	7.82233e-05	1.92428	1.73435e-08	2.7941	4.00144e-12	3.26223	1.00535e-13
MSMEG_2858	0.942605	0.191673	1.33534	0.0264993	1.35044	0.0120824	0.330934	0.554618	0.287846	0.576477	0.524683	0.231506
MSMEG_2306	0.938699	1.75149e-09	1.18734	3.1738e-11	1.41767	1.15112e-13	0.52857	1.81002e-05	0.778681	1.54042e-08	1.37944	6.71201e-14
MSMEG_1194	0.935655	2.89883e-05	1.03767	1.16638e-05	1.49109	2.70877e-09	0.920339	3.72382e-05	1.09401	1.54205e-06	1.7897	4.06281e-11
MSMEG_2719	0.923215	0.0119906	1.04474	0.00476394	1.55257	9.87883e-06	1.10219	0.00180939	1.54508	1.3344e-05	1.12093	0.000834884
MSMEG_0667	0.922719	0.00822054	1.2258	0.000548891	1.79181	4.25043e-07	1.31205	5.43872e-05	1.54019	2.89972e-06	1.70768	3.45212e-07
MSMEG_1244	0.916507	2.15183e-06	0.967027	2.13106e-06	1.36807	7.72566e-10	0.74932	3.16934e-05	1.00258	2.02534e-07	1.08064	4.05684e-08
MSMEG_5751	0.915127	0.0236437	1.4975	0.00012986	1.19601	0.000919767	1.0042	0.00833832	1.13211	0.00203042	1.78188	1.76161e-06
MSMEG_6610	0.909674	0.62515	2.09179	0.088993	2.37365	0.0286315	0.54027	0.71871	0.884313	0.472481	0.0517756	0.968694
MSMEG_0575	0.90645	0.000397963	1.38089	9.55709e-07	1.27181	1.2054e-06	1.8009	8.07511e-10	2.79705	2.46053e-14	3.08985	1.74674e-15
MSMEG_2841	0.905893	4.21056e-06	1.06424	6.46508e-07	1.45854	3.44616e-10	1.15724	4.32714e-08	1.47813	2.29252e-10	2.09775	1.12843e-13
MSMEG_1773	0.905699	0.516647	1.40566	0.175868	1.8583	0.0378126	0.473152	0.684835	0.51792	0.600907	-0.0606523	0.953064
MSMEG_1489	0.899606	0.0376167	0.862041	0.0450631	1.38324	0.000254187	0.0890004	0.853436	0.629145	0.0507952	0.560169	0.0721475
MSMEG_1264	0.899045	6.1003e-07	0.730042	4.09369e-05	1.14043	4.22055e-09	0.767573	5.98301e-06	1.25757	4.91288e-10	1.54947	4.777e-12
MSMEG_1012	0.898449	2.61835e-07	1.01213	7.40855e-08	1.10193	3.15832e-09	0.982327	4.50997e-08	1.25745	2.21381e-10	1.49732	4.24656e-12
MSMEG_1283	0.895197	5.69332e-07	1.10356	2.86665e-08	1.27539	3.50855e-10	0.440716	0.00401388	0.643432	3.84844e-05	0.597893	7.83334e-05
MSMEG_1772	0.893339	0.5862	1.52124	0.182423	2.21225	0.0251134	0.496222	0.691404	0.374275	0.731788	-0.0606145	0.956295
MSMEG_1769	0.893262	0.606396	1.2952	0.278533	2.30305	0.0196443	0.897766	0.440745	0.998234	0.343619	0.519437	0.636866
MSMEG_6611	0.892191	0.671357	2.13667	0.0747285	2.48245	0.0169288	0.537122	0.78827	1.12792	0.45433	-0.304303	0.877926
MSMEG_1689	0.88954	0.128137	1.10706	0.0342952	1.10507	0.0174705	0.737362	0.128805	1.20041	0.00543448	0.996769	0.0186072
MSMEG_2292	0.885964	1.35114e-08	0.890229	3.37464e-08	1.03831	3.25346e-10	0.906621	8.36097e-09	1.20947	1.36373e-11	1.4213	3.03787e-13
MSMEG_6753	0.885718	0.0033199	1.46894	5.48425e-06	1.42842	2.55528e-06	1.39218	2.39181e-06	1.9004	4.38267e-09	2.15711	2.23937e-10
MSMEG_1243	0.883103	9.69597e-08	1.07468	6.00716e-09	1.40112	5.00405e-12	0.602403	3.41004e-05	0.863387	6.41788e-08	1.08018	6.50734e-10
MSMEG_1227	0.878987	3.62155e-05	0.807454	0.000236729	0.985755	3.40785e-06	0.586245	0.00529106	1.02962	2.77383e-06	0.892808	2.0407e-05
MSMEG_6846	0.871255	0.322304	0.944608	0.201075	0.965887	0.125251	0.978484	0.127028	0.85208	0.176325	1.48565	0.00645952
MSMEG_6890	0.868405	0.00988296	0.816615	0.0168793	1.48382	9.14666e-06	1.60762	5.22319e-06	2.14936	2.29119e-08	2.41368	1.88587e-09
MSMEG_2678	0.867311	0.350876	1.18959	0.0995717	2.08629	0.000416451	1.04445	0.0998893	0.97377	0.111851	1.19348	0.0346271
MSMEG_0601	0.86208	0.237325	1.0172	0.105585	1.68305	0.00257622	0.729261	0.198733	0.796277	0.129613	0.542702	0.295317
MSMEG_1754	0.858518	3.65972e-06	1.36907	1.05669e-09	1.40528	1.36502e-10	1.25889	1.71574e-09	1.57922	7.73356e-12	1.76994	4.31909e-13
MSMEG_1077	0.855435	0.297466	1.09911	0.110467	1.5002	0.0129571	0.412338	0.583711	0.567558	0.378533	0.233975	0.728243
MSMEG_6609	0.854253	0.692687	2.11615	0.0780038	2.46376	0.0176232	0.601252	0.758305	1.12107	0.455913	-0.529929	0.787944
MSMEG_2949	0.85133	1.9543e-05	0.978128	4.87818e-06	1.2597	1.21994e-08	0.93725	2.33377e-06	1.13014	6.09762e-08	1.07281	1.15466e-07
MSMEG_1748	0.846828	0.194968	1.39877	0.00905932	0.626331	0.238532	0.910297	0.0403216	1.55926	0.000167785	1.76871	1.76013e-05
MSMEG_6677	0.84589	0.0992813	0.99954	0.034994	1.36164	0.00123298	0.768468	0.0499846	0.94962	0.0103414	0.842147	0.0186908
MSMEG_2324	0.844813	0.344803	1.47653	0.0248853	1.63431	0.00504771	0.410965	0.486194	0.467151	0.380607	0.934836	0.0362135
MSMEG_0708	0.839339	0.000104828	1.30839	1.44833e-07	1.64069	3.94032e-10	0.781559	0.00021149	1.23678	1.09974e-07	1.6006	5.22131e-10
MSMEG_4401	0.838115	2.68375e-06	0.840363	6.20142e-06	0.927936	2.74465e-07	0.861476	1.21301e-06	1.12831	5.91543e-09	1.28068	3.57535e-10
MSMEG_5590	0.836272	0.583648	1.72943	0.099908	2.30239	0.0140405	0.450918	0.705943	0.576293	0.565483	-0.215487	0.836742
MSMEG_5180	0.835085	0.0189114	1.56368	2.61427e-05	1.78887	9.15652e-07	0.352044	0.286718	0.492415	0.0974413	0.578718	0.0408454
MSMEG_2906	0.833654	0.0765972	0.632107	0.179678	0.903826	0.0219848	2.20682	2.0152e-07	2.20183	1.44068e-07	2.26596	6.21543e-08
MSMEG_0212	0.831533	4.4736e-07	0.833469	1.11459e-06	1.16716	3.55933e-10	0.943979	3.40892e-08	1.3356	1.91584e-11	1.81641	1.72963e-14
MSMEG_1711	0.823308	0.529115	-0.0652895	0.964341	0.437041	0.653317	-1.63258	0.00273346	-2.33176	0.000145849	-1.2413	0.00949521
MSMEG_1241	0.810073	0.00745603	0.697767	0.0251324	1.45725	1.7802e-06	0.981596	0.000688738	1.16971	4.88539e-05	1.40904	2.07391e-06
MSMEG_0650	0.809724	0.427353	0.347628	0.730333	1.40465	0.0313275	-0.0563381	0.957384	-0.00833705	0.991775	0.0979205	0.894512
MSMEG_0224	0.807384	2.50978e-13	1.07177	1.25197e-15	1.29552	2.74781e-18	1.0408	9.41717e-16	1.40677	6.81351e-19	1.62172	1.97912e-20
MSMEG_5159	0.800427	2.91161e-08	1.054	3.04298e-10	1.40852	9.35462e-14	0.841157	1.01718e-08	1.20463	3.42397e-12	1.22125	1.87847e-12
MSMEG_6727	0.79792	0.634614	1.84165	0.101295	2.06284	0.0361116	0.579581	0.643146	0.888633	0.393393	0.354908	0.743819
MSMEG_5661	0.790041	0.00125172	1.4011	5.78606e-07	1.35092	2.92247e-07	0.282097	0.247169	0.692939	0.00183067	1.04302	9.08607e-06
MSMEG_0375	0.788729	0.490436	1.85091	0.0193673	2.07516	0.00366482	0.766688	0.346074	1.17799	0.0972129	0.722414	0.317656
MSMEG_2188	0.788038	1.95548e-06	1.1059	9.52316e-09	1.05866	5.00203e-09	0.748041	3.01698e-06	1.25131	1.27606e-10	1.81508	3.44351e-14
MSMEG_2905	0.782453	0.458786	1.9159	0.00509364	1.71998	0.00626419	2.08708	4.77033e-05	2.46084	1.84459e-06	2.29891	4.88677e-06
MSMEG_0885	0.781391	8.21042e-06	1.06538	8.2657e-08	1.04817	2.64876e-08	0.401658	0.0118179	0.873864	6.07758e-07	1.04705	1.68266e-08
MSMEG_3803	0.781181	0.00721556	0.770625	0.009632	1.20119	1.68372e-05	0.609459	0.0280569	0.906762	0.000661769	0.926325	0.000391927
MSMEG_5612	0.780498	5.81383e-06	0.913099	1.01442e-06	1.04199	2.03367e-08	0.511473	0.00105665	0.987631	4.28332e-08	1.46214	1.17518e-11
MSMEG_0535	0.778262	0.368347	0.664034	0.365732	1.20349	0.0439805	0.960671	0.132351	0.739808	0.230882	0.660091	0.262445
MSMEG_1252	0.77533	1.10041e-11	0.995079	1.33806e-13	1.21162	2.64358e-16	0.633033	6.80928e-10	0.891966	2.77452e-13	1.12959	1.05509e-15
MSMEG_1777	0.774174	0.629528	1.34961	0.220336	2.12626	0.0252863	0.611186	0.598896	0.612524	0.548737	0.247021	0.815428
MSMEG_2952	0.773502	0.0150586	1.23679	0.000103671	1.18132	6.49585e-05	0.762852	0.00915088	1.41649	2.21992e-06	1.40795	1.87695e-06
MSMEG_1779	0.77213	0.677801	1.23935	0.3204	2.11714	0.0433712	0.884132	0.466812	0.810336	0.468981	0.195453	0.870741
MSMEG_5985	0.768047	0.125789	0.675075	0.159837	1.03197	0.0101339	0.503147	0.221602	0.510761	0.188765	0.38354	0.31805
MSMEG_1916	0.7679	4.49191e-06	0.97067	1.72866e-07	1.19175	6.65002e-10	0.770256	2.79126e-06	1.03628	8.82854e-09	1.28344	7.9366e-11
MSMEG_2718	0.760999	0.369726	1.44635	0.0181971	1.66765	0.00213375	1.32264	0.0235398	1.46669	0.00812957	1.28614	0.0183523
MSMEG_1254	0.755255	5.80751e-06	0.91818	5.34938e-07	1.33406	7.98811e-11	0.566274	0.000214556	0.738405	3.45695e-06	1.03584	7.04257e-09
MSMEG_1025	0.747524	6.30126e-05	0.75715	0.000103941	1.17386	1.44192e-08	0.722069	5.84029e-05	1.32164	8.04882e-10	1.97727	8.94335e-14
MSMEG_5607	0.747253	0.100404	1.02041	0.0163594	1.51094	0.000157025	0.602159	0.143921	0.661373	0.085075	1.36662	0.000392473
MSMEG_3838	0.745361	4.6549e-07	0.857911	9.42033e-08	1.23342	1.19246e-11	0.880723	1.80551e-08	1.16064	4.28241e-11	1.38878	6.79326e-13
MSMEG_1634	0.745192	1.06594e-05	0.979079	2.36608e-07	1.05857	1.22796e-08	0.590381	0.000182586	0.825749	8.60048e-07	1.11593	2.57247e-09
MSMEG_1263	0.744367	0.00510017	1.04453	0.000162983	1.18791	6.86289e-06	0.90016	0.000220571	1.36599	2.1712e-07	2.05076	4.31327e-11
MSMEG_6678	0.742091	0.493653	0.889447	0.281374	1.71854	0.0108143	0.862311	0.213673	1.04272	0.100693	0.509615	0.43942
MSMEG_6889	0.736761	0.0340098	0.571632	0.104531	1.41119	1.49949e-05	1.77166	1.26862e-06	2.20957	1.23409e-08	2.91522	2.44207e-11
MSMEG_6211	0.733177	0.63539	1.63222	0.088993	1.82239	0.0287097	0.157815	0.8991	0.319172	0.746082	0.0502103	0.960617
MSMEG_0279	0.728815	0.0388433	0.618294	0.086321	1.02788	0.000904412	-0.44823	0.0684827	-0.350325	0.13746	-0.496872	0.0282121
MSMEG_1776	0.722159	0.178938	0.922251	0.0522593	1.2576	0.0028463	0.239056	0.660785	0.445838	0.306744	0.140131	0.768986
MSMEG_6226	0.721619	0.402088	0.9863	0.135601	1.55517	0.00469309	0.303842	0.616827	0.189368	0.736808	0.448609	0.345616
MSMEG_0211	0.717491	4.07121e-07	0.77608	2.63347e-07	1.16052	1.73104e-11	1.04154	2.67253e-10	1.62851	1.15533e-14	2.08035	4.5112e-17
MSMEG_0456	0.716829	2.52422e-08	0.867654	1.72721e-09	1.05511	5.00405e-12	0.757091	6.63391e-09	1.07674	2.83424e-12	1.21935	1.42285e-13
MSMEG_1530	0.716417	0.00534455	0.794988	0.00278101	0.794621	0.000892533	1.04127	0.000181887	1.85878	7.2776e-09	2.57103	5.97903e-12
MSMEG_2677	0.713193	0.00121199	0.821249	0.00037091	1.07756	1.73788e-06	0.531547	0.0230175	1.05604	3.34702e-06	1.02508	4.22442e-06
MSMEG_1541	0.711734	0.283084	0.516578	0.397181	1.09377	0.0199117	0.582185	0.176956	0.332115	0.457552	-0.0862371	0.863637
MSMEG_6664	0.710497	0.729838	1.83701	0.149689	2.30324	0.0388536	0.474185	0.744492	0.54239	0.6604	-0.380091	0.757383
MSMEG_4691	0.707628	3.60107e-08	0.86978	1.77514e-09	0.927199	8.74698e-11	0.704475	3.3444e-08	0.899971	1.5977e-10	1.21372	1.9217e-13
MSMEG_6666	0.707336	0.556495	1.43228	0.0855502	1.85029	0.01154	0.100262	0.922972	0.23396	0.779162	-0.586903	0.431696
MSMEG_6741	0.706761	2.66692e-09	0.876788	8.85247e-11	1.09819	1.09208e-13	0.286497	0.00180939	0.505708	5.38401e-07	0.68121	1.59964e-09
MSMEG_5611	0.705857	7.69156e-05	0.785379	3.36245e-05	0.962752	3.08117e-07	0.546274	0.001021	0.959032	2.21883e-07	1.26922	8.33331e-10
MSMEG_1780	0.701776	0.707076	1.24162	0.303699	2.22863	0.0295999	0.997164	0.384429	0.889581	0.408052	0.175092	0.880884
MSMEG_5816	0.698571	4.85721e-07	0.788704	1.45845e-07	0.708073	2.25797e-07	0.459795	0.000187944	0.942875	7.33605e-10	1.26872	1.10413e-12
MSMEG_3180	0.697451	0.00290549	0.655038	0.0067808	1.01498	1.4674e-05	0.581257	0.00826193	0.751095	0.000540378	1.03861	5.9068e-06
MSMEG_1784	0.695662	0.69762	1.85678	0.0595941	2.23586	0.00904087	0.184721	0.8673	0.064066	0.953183	-0.538924	0.542433
MSMEG_5650	0.690533	0.370599	0.583312	0.380706	0.87267	0.0976064	-3.50916	1.38134e-12	-4.26797	8.4745e-14	-4.16684	7.51435e-14
MSMEG_1044	0.688689	0.460375	1.13305	0.086321	1.88244	0.00058185	0.539425	0.245929	0.575267	0.185484	1.01822	0.00834516
MSMEG_1076	0.68642	0.467693	0.895923	0.216879	1.61919	0.00928072	0.363573	0.654779	0.384186	0.58139	0.298813	0.662832
MSMEG_4406	0.686032	0.14322	0.659553	0.129789	1.18196	0.00155989	0.787997	0.0297293	0.532691	0.137971	0.617419	0.0685373
MSMEG_6858	0.680124	0.00097464	0.996787	9.36275e-06	0.751245	0.000147733	1.09309	3.68462e-07	2.00625	9.29107e-13	2.34667	2.13217e-14
MSMEG_1535	0.678505	0.350876	0.85084	0.146475	1.03254	0.0367461	0.0681944	0.915477	0.0706034	0.903879	-0.03106	0.953064
MSMEG_0368	0.671272	1.09735e-06	0.965023	3.351e-09	1.10808	3.69707e-11	0.860504	9.84796e-09	1.21835	4.75503e-12	1.29399	9.82287e-13
MSMEG_0884	0.670615	0.000914667	1.09389	1.21502e-06	0.950477	3.68323e-06	0.621043	0.0015364	0.93039	4.74616e-06	0.956561	2.2878e-06
MSMEG_2839	0.66473	3.85775e-07	0.84118	1.28541e-08	0.894768	7.44837e-10	0.88415	1.3542e-09	1.13152	4.6109e-12	1.45145	1.64358e-14
MSMEG_1768	0.661542	0.769353	1.9449	0.143451	2.28727	0.0481432	0.841363	0.564633	1.13041	0.368209	0.167223	0.904215
MSMEG_1515	0.660477	1.1265e-06	0.761862	2.38624e-07	1.12698	1.89707e-11	0.667678	6.22673e-07	1.03389	9.26873e-11	1.36125	2.00236e-13
MSMEG_5011	0.658849	0.366471	0.586281	0.349472	1.01324	0.0387805	-0.383239	0.488102	-0.0518572	0.931234	0.209653	0.654954
MSMEG_3583	0.658616	0.00234514	1.02934	1.03934e-05	1.03968	2.26981e-06	1.61207	2.9129e-10	2.05048	7.95926e-13	2.60514	2.46264e-15
MSMEG_6617	0.653952	2.22479e-06	0.967689	4.16291e-09	1.21226	7.24221e-12	0.819245	3.17288e-08	1.10561	4.97645e-11	1.33309	6.79447e-13
MSMEG_6667	0.651124	0.79044	1.99673	0.130011	2.55807	0.0257537	0.0911868	0.96196	0.439352	0.73511	-0.385922	0.770912
MSMEG_0886	0.648621	0.000119472	0.824894	6.92445e-06	0.976757	8.66315e-08	0.564159	0.000458132	0.719581	1.19411e-05	1.08098	7.18897e-09
MSMEG_6703	0.647688	0.326377	1.2167	0.0154707	0.529149	0.283974	1.71725	0.000110469	1.95021	9.80156e-06	2.33471	2.2393e-07
MSMEG_2148	0.646611	0.123545	0.290428	0.518538	0.378247	0.291163	0.367559	0.431791	0.764153	0.0467449	1.25709	0.000582094
MSMEG_5646	0.646526	0.0734416	0.717331	0.0375435	1.42879	8.88778e-06	0.525103	0.0781819	0.573698	0.0415198	1.05215	0.000157786
MSMEG_0576	0.646036	6.91562e-07	1.08239	6.68487e-11	1.08679	1.23498e-11	1.51009	1.18437e-14	2.36944	3.54858e-19	2.56145	4.83288e-20
MSMEG_1304	0.640091	0.00011679	0.492928	0.00378579	0.74093	7.35252e-06	0.505874	0.00142045	0.917888	1.85655e-07	1.20305	6.99905e-10
MSMEG_1315	0.634108	0.46816	1.6205	0.01141	2.03347	0.000617895	0.78817	0.209154	1.17338	0.0395364	1.12452	0.0403846
MSMEG_1785	0.632866	0.676388	1.63929	0.060846	2.0407	0.00726155	0.100758	0.916763	-0.193498	0.818095	-0.717408	0.328022
MSMEG_6730	0.632462	0.336783	0.640526	0.249579	1.21558	0.0096891	0.227331	0.715048	0.442826	0.377924	-0.222499	0.671023
MSMEG_4707	0.631931	0.611101	1.05334	0.220722	1.66514	0.0231687	0.61032	0.476513	0.70572	0.358118	0.199479	0.808962
MSMEG_1238	0.630922	0.0179126	0.549496	0.0408847	0.929986	0.000195002	1.1095	2.87592e-05	1.6556	2.79423e-08	1.93408	1.1633e-09
MSMEG_4422	0.629843	0.270512	0.571402	0.260101	0.32661	0.485639	1.17975	0.00505541	0.999223	0.0154686	0.39435	0.381213
MSMEG_1001	0.623894	0.178356	1.22602	0.00309405	1.18411	0.00147888	0.468399	0.244517	0.727036	0.045796	0.601159	0.0869608
MSMEG_5610	0.617564	0.000695451	0.584607	0.00201344	0.925407	1.14922e-06	0.328445	0.0542603	0.659959	0.000105238	1.19669	4.67635e-09
MSMEG_2314	0.613972	2.48574e-07	0.513893	1.31635e-05	0.395018	0.000116359	0.763936	3.23759e-09	1.23865	7.79213e-14	1.37342	5.70199e-15
MSMEG_1208	0.609156	0.700255	0.918071	0.38483	1.96581	0.0255509	0.160858	0.895328	-0.113884	0.91875	-1.25775	0.136114
MSMEG_0473	0.603549	0.10492	0.281344	0.477047	0.583472	0.0552648	0.347379	0.330027	1.00462	0.00106714	1.30604	2.70484e-05
MSMEG_1749	0.602347	0.02534	1.30843	2.60191e-06	1.17406	4.99981e-06	0.845402	7.9485e-05	1.25441	7.52996e-08	1.62542	2.77389e-10
MSMEG_3406	0.600607	0.000525405	0.578058	0.00135859	0.729921	1.97244e-05	0.652988	9.14213e-05	0.918778	2.6639e-07	1.18841	1.36993e-09
MSMEG_1016	0.593737	0.0687493	0.949744	0.00200797	0.847327	0.00230866	1.19791	5.13854e-05	1.71556	5.08042e-08	2.12651	2.93263e-10
MSMEG_2661	0.593596	4.15764e-05	0.907872	7.40855e-08	1.38267	2.5471e-12	0.646009	6.69095e-06	1.13822	1.17224e-10	1.5785	7.81539e-14
MSMEG_5212	0.593122	0.188597	0.909448	0.017925	1.04357	0.00238255	0.557489	0.130391	0.668535	0.0506993	1.12896	0.000506113
MSMEG_4606	0.592244	0.00426311	0.974904	1.45099e-05	1.02279	1.73788e-06	0.68374	0.000779916	0.853395	3.19317e-05	0.996041	2.26489e-06
MSMEG_3131	0.590762	0.125735	0.578088	0.110202	0.592979	0.0565616	0.512831	0.145193	0.94971	0.00293789	1.25438	8.54646e-05
MSMEG_3203	0.587742	0.0388116	0.649653	0.020388	0.791922	0.00159717	0.80899	0.00227004	1.30431	2.35923e-06	1.47025	2.01501e-07
MSMEG_1034	0.586319	5.77192e-08	0.498493	2.95269e-06	0.356423	8.71245e-05	0.805854	9.33713e-11	1.23469	5.06528e-15	1.35872	4.39841e-16
MSMEG_1248	0.584847	0.0339501	0.457703	0.0973788	1.04358	5.75458e-05	0.224793	0.41717	0.425814	0.0752585	0.345161	0.134833
MSMEG_0192	0.584205	0.00150166	-0.26539	0.196877	0.166114	0.335998	0.483719	0.0134549	1.23435	3.0897e-08	1.36502	2.96708e-09
MSMEG_4064	0.583004	0.0654445	0.878056	0.00365507	0.762025	0.00485703	2.00468	4.28464e-09	2.38158	6.43885e-11	2.66565	3.91453e-12
MSMEG_1240	0.577867	0.0389915	0.754401	0.00643614	1.35504	1.32825e-06	0.78623	0.00197299	1.07864	3.12732e-05	1.25541	2.48936e-06
MSMEG_2950	0.572879	0.0103458	0.793425	0.000541272	1.04388	2.99838e-06	0.776325	0.000234024	0.769635	0.000184683	0.66246	0.00080585
MSMEG_1232	0.563077	0.479843	0.526729	0.41445	0.435087	0.441699	-0.074271	0.926391	0.386257	0.473427	1.23556	0.00375656
MSMEG_1999	0.557001	0.214966	0.11579	0.815357	0.817969	0.0166761	0.677005	0.068884	0.874823	0.0128091	1.21779	0.000564953
MSMEG_5293	0.555079	0.0021215	0.443492	0.0248853	1.00607	1.8595e-07	0.344532	0.0313252	0.501734	0.00122815	0.717093	9.51124e-06
MSMEG_6768	0.554902	0.80386	1.40347	0.278033	2.26421	0.0403495	0.486765	0.736961	0.732457	0.542746	-0.349393	0.777886
MSMEG_5732	0.553026	0.000588219	0.601648	0.000372936	0.389041	0.00751854	0.99506	3.78293e-08	1.81394	1.0673e-13	2.0316	6.63032e-15
MSMEG_5217	0.551724	0.125006	0.645816	0.0512088	1.14539	0.000142148	0.167389	0.643146	0.174135	0.577876	0.435661	0.100957
MSMEG_6608	0.547189	0.771765	1.96318	0.0492937	2.26572	0.0105436	0.198427	0.904137	0.43006	0.73655	-0.525286	0.700637
MSMEG_6621	0.54689	0.0873671	1.09643	5.04598e-05	1.1679	5.51628e-06	0.575603	0.031578	0.747323	0.0019377	1.0481	1.36849e-05
MSMEG_0600	0.54642	0.237398	0.563307	0.165474	1.06478	0.00258046	0.411043	0.263621	0.490034	0.144444	0.375968	0.252224
MSMEG_5189	0.546015	0.756116	1.86068	0.0790426	1.98085	0.0332225	0.543754	0.648426	0.688602	0.496632	0.142037	0.894512
MSMEG_1203	0.545082	0.418616	0.380349	0.517126	1.51939	0.000965516	0.191286	0.745567	0.486019	0.287511	-0.361249	0.434846
MSMEG_3447	0.540589	0.489016	0.890495	0.115597	1.05085	0.0301067	2.27303	4.28462e-06	2.35825	1.58482e-06	2.43751	6.65468e-07
MSMEG_1033	0.539649	0.000136526	0.356931	0.0129977	0.509427	0.000133437	0.959081	7.00697e-09	1.47021	6.78666e-13	1.51083	2.6123e-13
MSMEG_1359	0.539213	0.371641	0.789283	0.0984979	1.05813	0.0105436	0.121038	0.837636	0.310488	0.498602	-0.0702479	0.888667
MSMEG_2993	0.53734	0.127331	0.751371	0.0185281	1.12474	0.000116386	0.728371	0.0132075	1.15881	6.25631e-05	1.56608	2.85519e-07
MSMEG_2094	0.537244	1.9543e-05	0.897622	5.42528e-09	1.16928	4.07322e-12	0.611765	1.48598e-06	0.856019	1.99104e-09	1.47389	1.54679e-14
MSMEG_5818	0.536181	0.0186361	0.294112	0.22041	0.600175	0.00337907	0.58974	0.00557751	1.13049	9.47402e-07	1.54286	2.15165e-09
MSMEG_4032	0.534259	0.030305	0.979705	8.19233e-05	0.79748	0.000361943	1.73588	8.5586e-10	2.06384	1.12907e-11	2.51457	9.17066e-14
MSMEG_6212	0.534257	0.796425	1.03431	0.403286	2.32579	0.0241134	0.591448	0.65351	0.918608	0.398997	0.231139	0.844256
MSMEG_6210	0.533292	0.661277	1.23059	0.124024	1.38294	0.0446937	0.199262	0.838793	0.488389	0.52604	0.0481964	0.953064
MSMEG_1305	0.530558	0.0413906	0.372108	0.162662	0.585097	0.00985505	0.381214	0.128377	0.748962	0.00126229	1.1222	3.97573e-06
MSMEG_2859	0.528474	0.597428	-0.072689	0.944186	0.926193	0.102303	0.876885	0.154845	0.935681	0.104175	1.29829	0.012845
MSMEG_0670	0.528171	0.677801	1.38906	0.0905419	1.56467	0.0287636	0.268787	0.781645	0.419088	0.600907	-0.0901436	0.914912
MSMEG_6023	0.527966	0.0181087	0.819323	0.000265061	1.24237	7.03722e-08	-0.310367	0.112306	0.197407	0.279094	0.231745	0.17018
MSMEG_5319	0.526782	0.620582	0.826668	0.244535	0.914603	0.123177	0.752147	0.168508	0.812325	0.110052	1.48869	0.00108574
MSMEG_1770	0.524886	0.765551	1.33298	0.201735	2.45662	0.00725793	0.723575	0.491634	0.394049	0.697799	0.514792	0.585157
MSMEG_5582	0.524246	0.298847	0.869009	0.0325434	1.86831	1.20176e-06	0.862434	0.0207047	1.59937	1.35395e-05	2.29515	9.89119e-09
MSMEG_1209	0.519975	0.681513	0.517655	0.577481	1.63616	0.0220727	0.279715	0.765299	0.0980039	0.915019	-1.052	0.129571
MSMEG_0422	0.515973	0.000760012	0.624276	0.00012986	0.635568	2.556e-05	0.35822	0.0132075	0.742142	2.053e-06	1.24218	1.01599e-10
MSMEG_5292	0.514755	0.0144781	0.564982	0.00803961	1.01932	1.68076e-06	0.558955	0.00326968	0.6375	0.000620405	1.10041	1.55965e-07
MSMEG_1691	0.512367	0.358211	0.834772	0.0541158	1.05199	0.00537955	0.888914	0.0447567	1.05676	0.0111238	1.62041	5.89926e-05
MSMEG_6676	0.511818	0.778356	1.33351	0.208029	1.89359	0.035516	0.716638	0.49417	0.778079	0.409209	0.380123	0.695362
MSMEG_1323	0.511481	0.0440543	0.256806	0.333248	0.495332	0.0228407	0.323388	0.179963	0.642927	0.00386371	1.10231	4.53788e-06
MSMEG_1688	0.508314	0.625674	1.47404	0.0101163	1.20039	0.0237068	0.664927	0.363359	1.28833	0.0249124	1.89774	0.000362177
MSMEG_1318	0.507395	0.215158	0.260091	0.523731	0.59791	0.0524041	0.531686	0.127352	1.06309	0.000874295	1.33863	3.13508e-05
MSMEG_5421	0.50585	0.00116975	0.461065	0.00439465	0.912507	1.08095e-07	1.03276	1.23055e-08	1.63144	6.6489e-13	2.25941	4.55315e-16
MSMEG_1532	0.504893	0.047633	0.271831	0.31252	0.463464	0.0349903	0.12783	0.691404	0.51646	0.0282755	1.03494	1.63418e-05
MSMEG_3182	0.504755	0.194447	1.03496	0.00200662	1.20343	0.000106258	0.466601	0.13773	0.579156	0.0463197	1.05968	0.000240187
MSMEG_0369	0.501545	0.00250015	0.461018	0.00724892	0.82772	1.72251e-06	0.695514	3.47289e-05	1.01369	4.83508e-08	1.14773	3.39182e-09
MSMEG_5100	0.500115	5.30642e-05	0.698572	6.04608e-07	1.01698	7.60477e-11	0.697199	1.45596e-07	1.14727	4.49521e-12	1.57099	3.91343e-15
MSMEG_3417	0.498238	0.769353	1.00457	0.335352	1.80882	0.0377693	0.783944	0.437578	0.580408	0.542371	-0.378579	0.691998
MSMEG_1613	0.497563	0.221358	0.719368	0.0383313	1.03817	0.000871657	0.304199	0.365787	0.32182	0.300022	0.436762	0.123211
MSMEG_3360	0.492881	0.00783066	0.148797	0.47724	0.490738	0.00359801	0.94092	1.505e-06	1.04468	1.63205e-07	1.07562	7.24615e-08
MSMEG_3868	0.483611	0.632171	0.0128857	0.989704	1.36065	0.0108437	-0.345977	0.607022	0.0469134	0.947743	-0.103542	0.864419
MSMEG_2288	0.483519	0.0352129	0.559724	0.0138744	0.722428	0.000496664	0.477548	0.0215259	0.698013	0.000630413	1.12949	5.47723e-07
MSMEG_1358	0.479819	0.695043	1.5559	0.0291738	1.74035	0.00628319	0.133588	0.887158	0.438214	0.537509	-0.0609135	0.939325
MSMEG_0194	0.478237	0.0099821	0.274008	0.156667	0.0424664	0.819846	0.939163	2.26957e-06	1.60913	5.87476e-11	1.74558	8.0002e-12
MSMEG_4460	0.474157	0.353355	-0.445112	0.350277	-0.478809	0.224513	-1.17702	0.00276888	-1.41927	0.000374821	-1.52255	0.000139378
MSMEG_5022	0.472454	0.310258	0.643509	0.0943894	0.926342	0.00524553	-2.24642	7.23341e-10	-1.93357	5.56192e-09	-1.81108	1.19849e-08
MSMEG_3584	0.470936	0.129089	0.430091	0.143065	0.732429	0.00372917	1.26109	2.48734e-06	1.73084	3.81958e-09	1.80464	1.17369e-09
MSMEG_0685	0.462208	0.849486	2.02325	0.114211	2.49569	0.027579	0.371301	0.812483	0.647114	0.608518	-0.446161	0.729354
MSMEG_0423	0.452114	0.019192	0.479484	0.0139255	0.382056	0.0240775	0.220119	0.249528	0.657745	0.000239929	1.02929	2.40598e-07
MSMEG_1747	0.443637	0.461945	0.17725	0.75614	0.666873	0.0836805	1.05821	0.00382395	1.06329	0.00275915	1.66859	4.01821e-06
MSMEG_5443	0.441418	0.000102552	0.643322	6.43262e-07	0.887645	2.41616e-10	0.371689	0.000544825	0.690571	2.78845e-08	1.19266	2.42923e-13
MSMEG_4063	0.440711	0.0100857	0.515549	0.00327724	0.756915	8.11041e-06	1.57023	4.60073e-12	2.18966	1.70044e-15	2.14821	1.74207e-15
MSMEG_0451	0.440505	0.675129	0.647159	0.36134	1.30626	0.0211051	-1.01838	0.0638232	-1.07106	0.0412797	-1.86792	0.000834884
MSMEG_1516	0.439855	6.30383e-05	0.725674	3.44336e-08	0.952583	2.58078e-11	0.526119	2.55427e-06	0.795884	8.34678e-10	1.16824	1.9124e-13
MSMEG_3807	0.439038	0.0128511	0.589832	0.00114628	1.00305	1.27341e-07	0.506779	0.00208507	0.77936	6.26318e-06	1.19571	2.33771e-09
MSMEG_0665	0.438902	0.0265265	0.793331	8.8411e-05	1.69435	1.15642e-11	0.936706	2.26957e-06	1.08039	1.21073e-07	1.44165	2.69884e-10
MSMEG_6857	0.437125	0.271016	0.0360544	0.955964	0.484384	0.104574	0.627949	0.0222637	1.36995	1.26247e-06	1.74909	6.95723e-09
MSMEG_5106	0.43705	5.83219e-05	0.781905	6.09321e-09	0.957905	1.65591e-11	0.644311	6.87238e-08	0.831063	2.92026e-10	1.18829	1.05082e-13
MSMEG_6665	0.436587	0.831696	1.51951	0.173905	2.00886	0.036966	0.242037	0.856168	0.446	0.678457	-0.341423	0.749678
MSMEG_3134	0.43522	0.0139095	0.291337	0.110062	0.217724	0.162234	0.733016	3.30585e-05	1.00525	1.22548e-07	1.11473	1.30515e-08
MSMEG_2312	0.435156	0.078872	0.33043	0.177689	0.366571	0.075572	0.653634	0.00553601	1.13589	3.66001e-06	1.59732	4.34112e-09
MSMEG_6454	0.434078	0.00232581	0.647654	2.96433e-05	0.424959	0.00128142	0.820536	1.63466e-07	1.41447	1.92522e-12	1.84686	4.66446e-15
MSMEG_0474	0.43194	0.0358458	0.0866442	0.730333	0.26419	0.140337	0.248786	0.223977	0.643046	0.000620405	1.03423	4.36839e-07
MSMEG_3276	0.430946	0.00373068	0.498697	0.00134109	0.468996	0.000739104	0.558363	0.000148726	0.727806	2.0653e-06	1.09112	8.81447e-10
MSMEG_3572	0.426493	0.481495	0.470602	0.319712	0.295571	0.490498	0.77244	0.11874	0.99415	0.028003	1.07496	0.0129875
MSMEG_1766	0.426106	0.868118	2.24608	0.064101	2.28918	0.0327252	0.507119	0.757524	1.04692	0.412183	0.734608	0.567591
MSMEG_2968	0.422723	0.721856	0.471933	0.566479	1.11013	0.0552648	0.459428	0.527218	1.18652	0.0290993	0.577649	0.33077
MSMEG_5047	0.419729	0.00564299	0.59079	0.000234215	0.571913	8.95289e-05	0.570428	0.000129888	1.09602	1.48667e-09	1.56706	6.44653e-13
MSMEG_2593	0.415994	0.188597	0.82291	0.00363194	1.0278	0.00010231	0.475067	0.0697547	0.653488	0.00854725	0.521614	0.028485
MSMEG_0328	0.415206	0.402088	0.694829	0.0455129	0.629285	0.0453752	-1.12355	4.80562e-06	-1.56211	2.89795e-08	-1.17477	1.49942e-06
MSMEG_1385	0.412653	0.000277621	0.537054	1.47265e-05	0.828207	1.22421e-09	0.807962	2.98404e-09	1.0718	4.98656e-12	1.31772	4.25884e-14
MSMEG_3384	0.411677	0.0267284	0.371609	0.0474136	0.320508	0.0482867	1.5316	5.50353e-11	2.08016	3.06208e-14	2.26637	2.92283e-15
MSMEG_6528	0.410031	0.59438	0.466337	0.407702	1.19248	0.00542433	-0.474699	0.300304	0.402472	0.298555	0.00232844	0.996834
MSMEG_5987	0.40975	0.0663184	0.111795	0.668037	0.255442	0.18067	0.350679	0.064461	0.446297	0.0128704	1.06452	1.92162e-07
MSMEG_2803	0.407444	0.10249	0.82578	0.000385711	0.714564	0.000662983	0.693738	0.00332745	1.07052	8.79831e-06	1.33964	1.14286e-07
MSMEG_5417	0.405618	0.190261	0.856974	0.00150016	1.04852	3.65062e-05	0.38782	0.116887	0.323977	0.17363	0.636601	0.00432441
MSMEG_5398	0.404909	0.000712135	0.585324	9.76067e-06	0.787758	1.08151e-08	0.560992	5.45477e-06	0.764388	1.65812e-08	1.0671	1.39591e-11
MSMEG_3460	0.404652	0.770041	1.37514	0.0602244	1.70313	0.00769977	0.69319	0.390338	0.800446	0.273403	0.142088	0.872444
MSMEG_3448	0.400014	0.235244	0.300164	0.33038	0.708413	0.00522492	1.30326	2.55917e-06	1.27673	2.55706e-06	1.48717	1.26365e-07
MSMEG_4961	0.399812	0.0922218	0.408217	0.0715273	0.751865	0.000261036	1.20123	2.86553e-07	1.9732	9.29246e-12	2.44112	7.173e-14
MSMEG_1168	0.399131	0.626286	0.731067	0.1781	1.1638	0.00986647	-0.00825225	0.991837	0.173043	0.712685	-0.0644957	0.894512
MSMEG_5723	0.398903	0.424686	0.632934	0.0928179	1.01126	0.00151946	0.309989	0.340208	1.07147	0.000131124	1.05168	0.000130447
MSMEG_0424	0.398052	0.0641038	0.418706	0.0455931	0.517137	0.00509103	0.31999	0.103056	1.03187	7.75905e-07	1.53995	2.83679e-10
MSMEG_5966	0.396731	0.10351	0.515409	0.024091	1.06016	2.95954e-06	0.217102	0.334554	0.0390738	0.877359	-0.078057	0.728006
MSMEG_2920	0.396504	0.196814	0.216134	0.476133	0.0803543	0.77171	0.598841	0.0136934	0.878514	0.000236759	1.11408	5.83672e-06
MSMEG_3416	0.389779	0.670187	0.280493	0.693584	1.05205	0.039276	0.9187	0.0914937	0.65628	0.215628	0.119532	0.841747
MSMEG_1705	0.389702	0.520034	0.671166	0.124508	1.05917	0.00498191	0.314634	0.431882	0.414991	0.24345	0.309518	0.370665
MSMEG_0577	0.388442	0.120502	0.746487	0.000956522	0.701189	0.000620099	0.867485	2.03757e-05	1.60099	1.1843e-10	1.80475	6.04211e-12
MSMEG_6786	0.384395	0.624442	0.954137	0.0639164	1.47771	0.00132054	0.478233	0.341913	0.486834	0.29805	0.44135	0.322822
MSMEG_5967	0.383175	0.347688	0.696068	0.03453	1.1649	0.000157025	0.295394	0.371536	0.172314	0.595993	-0.139496	0.661016
MSMEG_3445	0.377281	0.601144	0.659863	0.173545	1.00646	0.0128168	0.357912	0.458118	0.84389	0.0285134	0.647257	0.0892152
MSMEG_2830	0.376664	0.000372771	0.605225	6.77524e-07	0.736303	3.33519e-09	0.55407	8.66797e-07	0.839757	1.97473e-10	1.12812	2.69076e-13
MSMEG_6253	0.369994	0.42155	0.749127	0.0347988	1.07472	0.000885685	0.562402	0.0973108	0.985395	0.00223353	0.960727	0.00215576
MSMEG_1490	0.369619	0.638468	0.930499	0.0577012	1.53473	0.000316895	0.818471	0.0430302	0.834673	0.0313006	0.920516	0.0129006
MSMEG_0266	0.366622	0.807915	1.41268	0.0931613	1.6165	0.0277701	0.355502	0.714217	0.373297	0.654106	-0.386099	0.629314
MSMEG_1381	0.364737	0.213924	0.341549	0.198257	0.0912444	0.720181	0.442942	0.0990778	0.84595	0.000777718	1.21137	4.01685e-06
MSMEG_4740	0.364382	0.338977	0.747385	0.014811	1.04378	0.000228841	0.682138	0.0136213	0.748461	0.00500389	0.60595	0.0178205
MSMEG_0559	0.364278	0.574469	0.268807	0.607376	1.43394	0.000520935	0.26463	0.588898	0.148084	0.743618	0.387501	0.320969
MSMEG_0430	0.362572	0.000760012	0.494352	2.57915e-05	0.747384	3.81246e-09	0.569484	8.00218e-07	0.818229	5.47006e-10	1.04361	2.43166e-12
MSMEG_0672	0.362234	0.775928	0.723379	0.354453	1.27806	0.047199	0.458076	0.571606	0.632144	0.362456	0.0803286	0.916204
MSMEG_0193	0.357073	0.12095	-0.0912006	0.724399	-0.317964	0.0850269	0.59703	0.00353008	1.27007	7.49487e-08	1.39046	1.04315e-08
MSMEG_1907	0.352909	0.706453	-0.185778	0.817206	0.468938	0.374776	-0.192394	0.691105	-0.934056	0.0217998	-1.2627	0.00257771
MSMEG_1239	0.352121	0.000239254	0.535454	9.58809e-07	0.793667	8.34362e-11	0.506948	6.62172e-07	0.745079	2.70624e-10	1.13227	2.54177e-14
MSMEG_3306	0.347774	0.0546315	0.374379	0.0344695	0.185751	0.231456	0.792945	9.96227e-06	1.23469	2.23348e-09	1.36278	2.17904e-10
MSMEG_6663	0.3453	0.858403	1.2058	0.23954	1.79948	0.0384469	0.369341	0.748936	0.38499	0.697972	-0.645158	0.480879
MSMEG_2415	0.344097	0.69762	0.57175	0.333489	1.0012	0.0396055	0.45644	0.426815	0.429153	0.419251	0.148563	0.789626
MSMEG_1546	0.343219	0.151378	0.822162	0.000206015	0.908818	1.39719e-05	-0.819499	2.50448e-05	-1.49752	5.7838e-10	-1.61357	1.03165e-10
MSMEG_3305	0.341946	0.717354	1.72532	0.00170571	1.66601	0.000892533	1.07109	0.0449343	1.51508	0.00278582	1.59587	0.00128026
MSMEG_6769	0.341725	0.806047	1.4697	0.0481429	1.6688	0.0114158	0.00216608	0.998323	0.119072	0.893205	0.00290251	0.997464
MSMEG_2681	0.34023	0.244506	0.688333	0.00168675	1.0492	1.21788e-06	0.713688	0.000393756	1.10366	3.06277e-07	1.83047	4.32085e-12
MSMEG_1802	0.333845	0.892983	1.57147	0.212323	2.17475	0.0446777	0.637694	0.647814	0.865226	0.462301	0.500908	0.671634
MSMEG_4743	0.330333	0.0388116	0.115292	0.515644	0.389393	0.0053697	0.36824	0.0128779	0.751473	2.18298e-06	1.31126	3.61715e-11
MSMEG_0523	0.327586	0.777769	1.17604	0.0653292	1.61887	0.00399448	0.378008	0.605692	0.676211	0.256925	0.234457	0.719997
MSMEG_4428	0.323977	0.638468	-0.146917	0.822487	1.04048	0.00436379	1.15146	0.00124703	0.876988	0.0124694	0.820034	0.0160147
MSMEG_4736	0.323195	0.558006	0.915981	0.0171414	1.31539	0.000232943	0.548338	0.127352	0.30004	0.408816	0.145405	0.697044
MSMEG_5349	0.321762	0.366471	-0.274343	0.400386	-0.214449	0.436945	-0.53672	0.027525	-1.06279	4.79777e-05	-0.615936	0.00706131
MSMEG_6230	0.321615	0.823793	1.66044	0.0260489	1.34022	0.0425326	0.455148	0.651112	0.56777	0.504686	0.0400701	0.964829
MSMEG_5617	0.321503	0.893307	1.27963	0.311716	2.25517	0.0357528	0.745434	0.575172	1.10343	0.329075	0.268075	0.827376
MSMEG_4462	0.320193	0.586553	-0.821353	0.0675257	-0.807637	0.0352835	-0.709117	0.0607167	-1.22566	0.00131634	-1.02724	0.00427972
MSMEG_0489	0.319032	0.816164	0.833225	0.259184	1.74799	0.00270857	0.373853	0.570327	0.272334	0.656562	0.306432	0.592546
MSMEG_5558	0.318191	0.534059	-0.0495049	0.919866	0.273332	0.412743	1.92091	2.6092e-06	2.75276	2.5936e-09	3.24053	7.9366e-11
MSMEG_1112	0.31566	0.883731	1.65668	0.143415	2.19426	0.0275526	0.689375	0.570332	0.937169	0.369503	0.213499	0.850654
MSMEG_2710	0.31538	0.761628	0.352187	0.607873	0.959076	0.0333329	1.78799	0.00176187	1.63534	0.00500389	1.75302	0.00137586
MSMEG_3427	0.313835	0.633515	-0.0977488	0.869453	0.0309706	0.952378	0.867065	0.0355275	1.22198	0.00161376	0.917782	0.015734
MSMEG_4351	0.309989	0.159343	0.632894	0.00151429	0.546373	0.00208002	0.971206	1.0881e-06	1.45838	2.70967e-10	1.67027	1.1122e-11
MSMEG_5710	0.308657	0.468421	-0.0158758	0.971364	0.187676	0.530137	0.397267	0.194645	0.338039	0.252547	1.08385	0.000124516
MSMEG_1008	0.307324	0.253796	0.33074	0.159354	0.662009	0.00128984	0.39679	0.0621589	0.72935	0.000448577	1.14141	5.75414e-07
MSMEG_5819	0.306512	0.634614	-0.189639	0.734702	0.28903	0.473795	0.0795261	0.885322	0.595158	0.103264	1.0207	0.00267027
MSMEG_0686	0.299693	0.861363	1.39476	0.108715	1.99144	0.00964017	0.403935	0.691404	0.540032	0.52401	0.16491	0.856254
MSMEG_1314	0.297519	0.276888	0.738857	0.00140593	1.00595	7.30924e-06	0.496807	0.0181848	0.765743	0.000248387	0.956405	9.30678e-06
MSMEG_1984	0.297367	0.791929	1.21417	0.0311576	1.15343	0.0224829	0.163709	0.812006	0.303868	0.579772	0.150333	0.791154
MSMEG_4620	0.29542	0.774947	1.04656	0.0798672	1.28755	0.0139024	0.239483	0.731555	0.238926	0.689076	-0.0554071	0.929898
MSMEG_3290	0.294232	0.745638	0.875014	0.108853	1.08852	0.0212435	0.567891	0.287399	0.454857	0.374664	0.0505221	0.930271
MSMEG_2791	0.292786	0.321444	0.457241	0.0586428	0.204717	0.354099	0.855762	0.000143212	1.33243	6.79028e-08	1.59977	1.23758e-09
MSMEG_6566	0.290956	0.765798	-0.113801	0.88468	-0.523528	0.375301	1.32046	0.0792196	1.03039	0.178513	1.6329	0.0135166
MSMEG_6467	0.290836	0.879286	0.910301	0.384571	1.97675	0.0245244	0.536118	0.630193	0.821436	0.376684	0.267703	0.784582
MSMEG_4050	0.287479	0.300947	-0.0336242	0.91338	0.153432	0.47713	0.799867	0.000582528	1.08452	5.5057e-06	1.12035	2.44215e-06
MSMEG_2311	0.286994	0.220475	0.449197	0.0271179	0.477936	0.00751854	0.815749	5.12524e-05	1.29426	1.62536e-08	1.83252	1.13413e-11
MSMEG_6252	0.285038	0.321444	0.337246	0.162912	0.324058	0.115614	0.701923	0.00542527	1.21781	2.95163e-06	1.38486	2.05708e-07
MSMEG_5722	0.283343	0.855914	1.37461	0.0703003	1.5849	0.0171227	-0.220285	0.821814	-0.0332145	0.972533	-0.487856	0.514089
MSMEG_6120	0.281484	0.751576	0.440599	0.438275	0.00501794	0.995727	-1.96653	2.09642e-06	-1.90528	2.477e-06	-1.79063	3.86107e-06
MSMEG_1205	0.278292	0.83655	0.65234	0.392618	1.60387	0.0104501	0.0880054	0.919979	0.187766	0.792614	-0.683115	0.263601
MSMEG_0297	0.277921	0.611073	-0.191103	0.672825	0.0227052	0.967467	-0.131856	0.7653	-0.751702	0.0154686	-1.02881	0.0013054
MSMEG_6747	0.275918	0.188597	0.612952	0.00109645	0.476516	0.00391145	0.654607	0.000177328	0.867268	1.95914e-06	1.05857	4.44281e-08
MSMEG_3470	0.274899	0.608493	0.467454	0.203014	0.120091	0.741449	1.10477	0.000719998	1.45972	9.15083e-06	1.75628	2.24162e-07
MSMEG_1037	0.266731	0.113325	0.365282	0.0206357	0.488366	0.000637658	0.989701	2.23083e-08	1.53523	2.01076e-12	1.82308	3.98559e-14
MSMEG_1781	0.263936	0.920611	1.95492	0.120101	2.27408	0.0374986	0.786745	0.618327	0.907808	0.50553	0.123105	0.937537
MSMEG_2853	0.260489	0.799989	0.0626828	0.938244	0.68014	0.15739	0.275042	0.674043	0.679743	0.159916	1.43379	0.000819783
MSMEG_1513	0.257923	0.0562172	0.43217	0.00130943	0.700218	3.63301e-07	0.57689	1.07281e-05	0.890514	3.3807e-09	1.13381	1.79576e-11
MSMEG_3130	0.257801	0.829392	0.842722	0.168027	0.757532	0.154762	0.904089	0.0604095	1.1881	0.00786168	1.17014	0.00691656
MSMEG_1009	0.257193	0.424454	0.428606	0.086321	0.922132	5.90431e-05	-0.0943002	0.735896	0.200682	0.362857	1.04704	2.35139e-06
MSMEG_0448	0.251207	0.316089	0.506877	0.0138793	0.539114	0.00330733	0.398025	0.0278027	0.889009	3.53736e-06	1.18492	1.68266e-08
MSMEG_3133	0.247355	0.57522	0.0136749	0.972461	0.487742	0.0445927	0.795264	0.00281328	0.834465	0.00126451	1.07811	3.4903e-05
MSMEG_5342	0.246233	0.921663	1.98542	0.110467	2.17549	0.0452909	0.450748	0.770612	0.881194	0.480044	0.210055	0.877926
MSMEG_0476	0.2442	0.634614	0.215721	0.584648	0.599872	0.0392415	0.683655	0.0333651	0.848101	0.00556183	1.01144	0.000746571
MSMEG_2851	0.24179	0.550926	0.459958	0.109468	0.36325	0.144314	0.713824	0.00438661	1.14976	8.56906e-06	1.46504	9.37061e-08
MSMEG_0172	0.240957	0.424454	0.201914	0.426616	-0.067184	0.769141	0.924544	8.76576e-05	1.54367	1.33044e-08	1.90565	1.57904e-10
MSMEG_5499	0.23516	0.931826	2.06769	0.0597923	2.12501	0.0287636	0.412878	0.838522	0.494879	0.76901	0.105016	0.953064
MSMEG_6888	0.230307	0.298412	0.310903	0.0966487	0.807355	7.32958e-06	0.569753	0.000853052	0.989158	1.80129e-07	1.4585	6.17701e-11
MSMEG_1032	0.230128	0.606536	0.32241	0.309238	0.330621	0.20998	0.659434	0.0290392	1.11014	0.00016769	1.58724	4.56144e-07
MSMEG_1788	0.229762	0.907209	0.629041	0.561612	1.64061	0.0494114	0.122722	0.916905	0.00482164	0.996177	-1.03414	0.207381
MSMEG_6859	0.228031	0.498585	0.444076	0.0730834	0.363522	0.0879806	1.17096	2.82032e-06	1.88596	1.83542e-10	2.23943	3.34955e-12
MSMEG_4737	0.228003	0.758043	0.811877	0.0636118	1.18803	0.0023659	0.477227	0.25617	0.210646	0.624099	0.0584994	0.895692
MSMEG_6213	0.227505	0.915403	1.18032	0.289413	1.9663	0.0374266	0.348751	0.784042	0.731233	0.478222	-0.0984071	0.930271
MSMEG_1031	0.222289	0.205973	0.376654	0.0148607	0.335261	0.0128688	0.747676	2.75216e-06	1.16574	4.91288e-10	1.65553	2.22007e-13
MSMEG_1550	0.221491	0.621278	0.792845	0.00664186	0.373867	0.152153	-0.859464	0.000364879	-1.40283	2.96295e-07	-1.78083	4.38387e-09
MSMEG_4806	0.22051	0.520511	0.520705	0.0337393	0.85355	0.000156505	0.416525	0.0639476	0.700996	0.00114543	1.28214	1.28692e-07
MSMEG_6124	0.216863	0.800199	-0.0835362	0.89651	0.890066	0.0227917	-1.3342	0.000252398	-1.58315	3.19681e-05	-1.18894	0.000451566
MSMEG_2212	0.2157	0.835634	-0.152681	0.843967	-0.0151911	0.980354	0.794503	0.0964793	0.760125	0.102934	1.1708	0.00299738
MSMEG_1887	0.214769	0.870566	0.0509731	0.956923	1.38182	0.0112673	0.452562	0.464313	0.665727	0.210517	-0.193398	0.757876
MSMEG_5498	0.206194	0.936279	2.13901	0.0487028	2.42814	0.0112551	0.777758	0.672575	1.30089	0.356606	0.339178	0.845385
MSMEG_3726	0.205607	0.543681	0.311291	0.209746	0.445609	0.0319237	1.357	3.30544e-07	1.30969	4.49182e-07	1.6656	2.71116e-09
MSMEG_1027	0.200308	0.38702	0.209932	0.275399	0.160776	0.323691	0.296635	0.0854478	0.660731	0.000110889	1.02841	9.55044e-08
MSMEG_2852	0.196183	0.749572	0.00452714	0.991608	0.293887	0.403326	0.775818	0.0029251	1.53539	6.04003e-08	1.64597	1.01143e-08
MSMEG_1360	0.19501	0.855914	1.14833	0.0321784	1.24576	0.00899985	0.207039	0.748936	0.204226	0.715607	0.00736372	0.990735
MSMEG_0170	0.190045	0.583844	-0.109639	0.705788	0.370133	0.0716513	0.275382	0.262617	0.879479	0.000114715	1.4484	2.5981e-08
MSMEG_0171	0.18708	0.451814	0.0289864	0.904298	-0.104602	0.54916	0.93277	2.51786e-06	1.64558	3.89605e-11	2.07911	2.13306e-13
MSMEG_0716	0.186813	0.791568	0.0325722	0.953815	0.548247	0.102998	-1.69752	1.08643e-07	-1.55325	3.0261e-07	-1.9867	5.46149e-09
MSMEG_0447	0.18205	0.351816	0.361701	0.0177085	0.124735	0.38103	0.277446	0.0458235	0.840818	8.76232e-08	1.2762	1.3075e-11
MSMEG_3465	0.18138	0.356669	0.0616671	0.750652	-0.19962	0.146629	0.580724	0.000175606	0.987868	2.60092e-08	1.05964	5.05137e-09
MSMEG_1786	0.180481	0.892105	0.157501	0.852648	1.20162	0.0374266	0.0528893	0.95392	-0.216877	0.745374	-1.0308	0.0675276
MSMEG_2347	0.180444	0.900941	1.04054	0.157672	1.33325	0.0347584	0.236984	0.784847	0.314618	0.667309	-0.414816	0.542433
MSMEG_4049	0.179225	0.625845	0.270222	0.292626	0.838383	0.000164946	0.89315	0.000167943	1.00597	2.18621e-05	1.06965	6.31939e-06
MSMEG_4047	0.173362	0.593807	0.101114	0.734671	0.435941	0.0137458	0.835083	3.83636e-05	1.16239	8.36569e-08	0.999979	1.04804e-06
MSMEG_3914	0.173078	0.464927	0.369709	0.0365809	0.355018	0.0213215	1.06395	3.36398e-08	1.29594	4.18774e-10	1.4151	4.92468e-11
MSMEG_1548	0.171961	0.363417	0.448239	0.00345192	0.252773	0.0541534	-0.772206	4.61758e-07	-1.25915	2.73096e-11	-1.5043	5.14166e-13
MSMEG_4048	0.171197	0.715559	0.30172	0.320423	0.587803	0.0181326	0.467764	0.105354	1.01475	0.000188086	0.700373	0.00683515
MSMEG_0185	0.168851	0.600658	0.175305	0.46761	0.403436	0.0331771	0.603506	0.00277675	0.994185	3.45695e-06	1.09292	5.55118e-07
MSMEG_4659	0.166327	0.85852	0.261684	0.642869	0.611346	0.142097	-0.250177	0.64206	-0.515278	0.238868	-1.14191	0.00635465
MSMEG_5496	0.15712	0.947227	2.36189	0.0392488	2.32883	0.0226655	0.164849	0.914581	0.428668	0.7248	-0.362915	0.769741
MSMEG_2967	0.151429	0.919494	1.0697	0.108971	1.3098	0.0211208	0.359418	0.529688	0.511308	0.296925	0.195412	0.716645
MSMEG_2904	0.137981	0.912087	0.0181976	0.986007	-0.0150814	0.984044	1.62592	0.00219852	1.39149	0.00823917	1.58219	0.00173259
MSMEG_6026	0.137791	0.681513	0.000561941	0.998658	0.272652	0.146558	-1.82094	1.29461e-11	-2.18275	2.19505e-13	-1.82243	4.91365e-12
MSMEG_1787	0.136654	0.93411	0.986767	0.255826	1.48263	0.0419875	-0.0913249	0.93361	-0.156248	0.864448	-0.789517	0.280147
MSMEG_1547	0.1289	0.559019	0.53457	0.000779545	0.455731	0.00117328	-0.808784	4.61758e-07	-1.35959	1.39692e-11	-1.60083	3.44861e-13
MSMEG_0162	0.128416	0.890653	0.109953	0.862933	-0.0497333	0.916959	-1.03627	0.00993417	-1.09444	0.00556183	-0.613694	0.0819745
MSMEG_2029	0.123631	0.779192	-0.432289	0.117068	-0.399892	0.086967	0.576889	0.0391822	1.01035	0.000178669	0.89963	0.000581011
MSMEG_5343	0.123302	0.960731	2.28855	0.0581094	2.26629	0.0337912	0.249192	0.873203	0.545669	0.6604	0.0869226	0.94787
MSMEG_4387	0.123282	0.831696	0.112434	0.783732	-0.576179	0.0742111	-0.225764	0.405966	-0.325218	0.184642	-1.11959	4.31388e-05
MSMEG_1448	0.121151	0.595437	0.0930677	0.60729	0.0692294	0.637267	0.518472	0.000526654	0.936409	4.73653e-08	1.20115	2.72577e-10
MSMEG_6118	0.120778	0.918906	0.0103111	0.989002	0.134081	0.815378	-1.61629	2.22185e-05	-2.01391	1.39403e-06	-1.76284	4.85166e-06
MSMEG_0684	0.120135	0.936889	1.20629	0.123429	1.59816	0.019617	0.114621	0.909262	0.269148	0.735963	-0.41696	0.576243
MSMEG_6835	0.118665	0.921663	-0.0266127	0.975213	1.06175	0.027579	0.274493	0.661864	0.372868	0.478373	-0.165506	0.774351
MSMEG_1421	0.112809	0.819625	-0.169237	0.603538	0.176976	0.483562	-0.857712	0.000223397	-1.05942	1.09706e-05	-0.483948	0.0175129
MSMEG_4153	0.112164	0.895256	0.349836	0.416164	0.991034	0.00304149	1.01874	0.00290471	0.810867	0.0156831	0.967735	0.00278783
MSMEG_5295	0.112138	0.818731	0.41078	0.129789	0.410365	0.075757	0.292202	0.24806	0.760096	0.000964217	1.25641	6.34698e-07
MSMEG_1624	0.104603	0.928367	0.599653	0.289809	1.14995	0.0104112	0.0426359	0.950189	0.517042	0.230697	0.653519	0.0959045
MSMEG_5497	0.103924	0.974851	2.35215	0.0437372	2.47105	0.0169859	0.631667	0.743414	0.690536	0.674835	-0.343485	0.860849
MSMEG_6297	0.103004	0.745768	0.093495	0.648397	-0.106191	0.550007	-0.587851	5.49632e-05	-0.886844	6.60909e-08	-1.27755	5.75956e-11
MSMEG_2175	0.0989583	0.521346	0.140232	0.229147	0.163012	0.0903646	0.553729	1.70063e-06	0.711192	1.25633e-08	1.06395	2.27229e-12
MSMEG_1295	0.0971758	0.953391	0.709378	0.382193	1.41818	0.0251278	0.16425	0.859975	0.122462	0.883759	0.00570114	0.995903
MSMEG_4892	0.0969376	0.871996	0.18452	0.608171	0.556876	0.0336117	0.727984	0.0318265	1.14799	0.000375893	1.1723	0.0002174
MSMEG_5305	0.0968222	0.856749	0.341271	0.238456	0.519251	0.0313529	0.302197	0.266174	0.80349	0.00121925	1.18313	7.15624e-06
MSMEG_5730	0.0961943	0.804606	0.227645	0.316689	0.196776	0.307258	0.470572	0.0145228	1.06349	4.71049e-07	1.23387	2.29475e-08
MSMEG_5739	0.0890284	0.932572	1.20225	0.0230896	1.39242	0.00345723	1.67907	0.000964056	2.03351	7.28202e-05	1.72661	0.000376812
MSMEG_2907	0.0834975	0.852096	0.402199	0.0838493	0.377852	0.0589393	0.992888	7.92199e-06	1.15124	4.35487e-07	1.0907	8.63203e-07
MSMEG_0968	0.0821934	0.939097	0.827011	0.129789	1.05262	0.0250411	-0.112639	0.869456	-0.15132	0.791192	-0.486113	0.320402
MSMEG_3386	0.0820407	0.843123	0.0284336	0.922017	0.00522625	0.984044	0.719414	0.000454658	1.15982	2.06019e-07	1.16017	1.55965e-07
MSMEG_0757	0.0705543	0.847073	0.428982	0.0259318	0.206246	0.222842	0.272024	0.136311	0.87518	3.00726e-06	1.40037	3.50894e-10
MSMEG_5165	0.0689668	0.920611	-0.321373	0.420077	-0.745842	0.0280213	-1.81179	3.48472e-08	-2.05386	3.73167e-09	-2.26154	6.11772e-10
MSMEG_3727	0.0684724	0.934266	0.417481	0.332345	0.170867	0.684138	0.882579	0.0111058	1.06954	0.000809453	1.25901	6.90057e-05
MSMEG_2310	0.0670635	0.87933	0.107166	0.694272	0.435053	0.0278464	0.574134	0.0066329	0.961469	1.3909e-05	1.12935	8.96168e-07
MSMEG_4458	0.063395	0.941589	-1.36059	0.0124631	-0.964156	0.0309275	-1.05175	0.0111652	-1.37175	0.00121158	-1.44783	0.000579497
MSMEG_5530	0.0533213	0.968642	0.141618	0.864616	1.23413	0.0172032	-0.0602723	0.935238	0.513957	0.298089	0.675114	0.132318
MSMEG_0510	0.049757	0.961248	-0.166369	0.788969	-0.493201	0.309699	-0.177123	0.734202	-0.45684	0.2896	-1.85743	0.000300421
MSMEG_5399	0.0486834	0.982116	1.70948	0.0656706	2.11143	0.0104011	0.472041	0.683617	0.561334	0.56555	-0.446886	0.664798
MSMEG_3438	0.0466376	0.983809	0.466417	0.707812	2.02405	0.0157843	0.837198	0.370043	0.611407	0.504657	-0.126975	0.900476
MSMEG_4388	0.046053	0.941589	-0.130626	0.747923	-0.837561	0.0100094	-0.39901	0.167777	-0.657315	0.0169498	-1.14584	0.000130284
MSMEG_5813	0.0460123	0.941589	-0.0920997	0.842089	0.0257758	0.94222	-0.757054	0.00302186	-0.731819	0.003056	-1.05314	6.56069e-05
MSMEG_1184	0.0429866	0.907819	-0.0815382	0.711812	0.0907827	0.59713	-0.390837	0.0181848	-0.786068	8.98572e-06	-1.01516	1.15466e-07
MSMEG_1969	0.0368123	0.964237	0.441923	0.280095	0.526026	0.120673	0.787601	0.0412257	0.670777	0.0763285	1.16034	0.00102032
MSMEG_5145	0.0361086	0.939097	-0.235525	0.370349	-0.266104	0.216375	-0.900378	6.38528e-05	-1.05509	4.99387e-06	-1.26059	2.48961e-07
MSMEG_2376	0.0279749	0.988383	0.677229	0.479634	1.53176	0.0424769	0.287015	0.779945	0.51103	0.542027	-0.431712	0.60425
MSMEG_3760	0.0267499	0.985275	0.379129	0.631264	-0.401417	0.58134	-0.426152	0.441448	-0.309631	0.551559	-1.05761	0.0322324
MSMEG_4391	0.0249596	0.966919	0.230624	0.408297	-0.335237	0.164222	0.104324	0.704533	-0.479641	0.0282656	-1.01156	3.22137e-05
MSMEG_0331	0.0225621	0.982852	0.0327731	0.956923	-0.123914	0.799806	-1.96828	6.72172e-10	-2.99594	7.35824e-13	-2.91051	7.84088e-13
MSMEG_5235	0.0200365	0.964237	-0.120558	0.647886	0.00903954	0.971363	-1.03197	1.67852e-06	-1.24873	5.60925e-08	-1.207	7.30234e-08
MSMEG_3022	0.0195463	0.99248	0.491628	0.648836	1.61372	0.0462986	0.649883	0.509126	0.742709	0.397293	0.0474707	0.960173
MSMEG_6787	0.0157423	0.99248	1.2936	0.0724176	1.69393	0.00788116	0.439114	0.573678	0.691368	0.291357	0.231904	0.742262
MSMEG_2258	0.0138437	0.994725	-0.159295	0.738778	-0.956512	0.0119653	-0.64985	0.00645882	-1.46064	5.84267e-07	-1.5009	3.00267e-07
MSMEG_5020	0.0133323	0.987101	-0.0543464	0.914717	-0.221356	0.555272	-1.57291	1.37492e-06	-1.79891	1.52482e-07	-1.91237	4.60304e-08
MSMEG_6022	0.00949179	0.989934	0.689626	0.0338661	0.436577	0.136057	-0.942646	0.000166325	-1.0626	2.86955e-05	-1.14623	7.83458e-06
MSMEG_3359	0.00754318	0.984307	-0.105252	0.634589	0.0488041	0.792494	0.83068	1.25699e-05	1.04076	2.00132e-07	1.07977	7.7485e-08
MSMEG_4618	0.00282799	0.998745	0.947242	0.352225	1.81647	0.029541	0.259452	0.823959	0.326114	0.734509	-0.442032	0.635951
MSMEG_6121	-0.00218842	0.997998	-0.156048	0.832474	-0.0389012	0.949123	-1.71506	3.16913e-07	-1.29906	9.46749e-06	-1.41615	2.3722e-06
MSMEG_1743	-0.00779188	0.9973	0.512686	0.64735	1.72524	0.0418343	0.438142	0.694581	0.277815	0.77946	-0.579572	0.512756
MSMEG_0666	-0.00868561	0.98587	0.602289	0.0105038	1.11141	2.2777e-06	0.203665	0.400141	0.522319	0.0118776	0.96297	1.26737e-05
MSMEG_6426	-0.00872447	0.988383	0.0716624	0.838097	0.144557	0.57406	-0.959654	2.10526e-05	-1.55541	8.44928e-09	-1.52006	9.24389e-09
MSMEG_2837	-0.00876644	0.993798	0.939722	0.0633085	1.15335	0.00968859	0.265444	0.651607	0.468228	0.326901	0.458884	0.308484
MSMEG_4168	-0.0113394	0.978774	-0.283656	0.160665	-0.0387694	0.84165	-0.625772	0.000287426	-0.92247	8.60048e-07	-1.11103	2.7947e-08
MSMEG_3439	-0.011438	0.996491	0.477008	0.700058	2.05566	0.0135163	0.80008	0.391116	0.57376	0.528819	-0.123856	0.902458
MSMEG_5314	-0.0228201	0.982252	-0.223687	0.627996	-0.355021	0.330437	0.680114	0.124068	0.63432	0.134587	1.33361	0.000517217
MSMEG_3326	-0.0266809	0.985898	0.432313	0.611354	1.5203	0.0178045	0.512818	0.500706	0.30288	0.676825	-0.510467	0.441419
MSMEG_5298	-0.0275036	0.966919	0.198475	0.58337	0.208638	0.483912	-0.883654	9.89762e-05	-1.63416	9.18292e-09	-1.30761	2.27322e-07
MSMEG_6760	-0.0287304	0.877502	0.148363	0.131769	0.389452	2.61605e-05	-1.11773	6.83037e-14	-1.12023	3.5187e-14	-0.652306	2.20189e-09
MSMEG_5950	-0.0329926	0.98403	0.300629	0.696599	1.03739	0.0332404	0.355765	0.544501	-0.120692	0.85674	0.434984	0.350705
MSMEG_1908	-0.0405533	0.974263	-0.154695	0.838097	0.683355	0.139873	-0.709468	0.0392975	-1.14062	0.00138932	-0.771244	0.0163445
MSMEG_1293	-0.043595	0.92234	-0.728792	0.00276692	-0.744155	0.000626372	-0.698544	0.00110954	-0.802518	0.000175041	-1.01273	6.71318e-06
MSMEG_3853	-0.0458892	0.979892	1.10229	0.113852	0.0641959	0.942899	-0.437633	0.473012	-0.288428	0.61509	-1.2799	0.0234171
MSMEG_1783	-0.0512225	0.985177	1.42023	0.229659	2.08039	0.0315657	0.424859	0.761151	0.152409	0.914081	-0.410789	0.749678
MSMEG_3568	-0.0515282	0.913666	-0.484691	0.0475351	-1.11991	1.04851e-05	-0.12208	0.695776	-0.133122	0.593	-0.256531	0.24433
MSMEG_0337	-0.0517309	0.911357	-0.283326	0.237379	-0.490776	0.0166761	-0.77757	0.000158597	-0.919438	1.23502e-05	-1.12227	4.88001e-07
MSMEG_6123	-0.0519679	0.972871	-0.779182	0.368453	-0.0857927	0.911252	-1.80282	0.000217022	-1.4308	0.00125333	-1.80027	0.000132716
MSMEG_5578	-0.0524422	0.92234	-0.0213327	0.954577	0.149363	0.555638	-1.01549	1.87012e-05	-1.14801	2.26626e-06	-1.26296	3.99414e-07
MSMEG_1544	-0.0531007	0.897899	0.194406	0.380762	0.238106	0.188049	-0.93587	1.78024e-06	-1.4268	6.59018e-10	-1.59982	5.4365e-11
MSMEG_0697	-0.0544142	0.970107	0.834858	0.239462	1.30324	0.029091	-0.141022	0.871791	0.0916199	0.90822	-0.220971	0.749678
MSMEG_1551	-0.0561734	0.904102	0.339232	0.140513	-0.0636185	0.782311	-0.647228	0.000653733	-0.988948	1.71072e-06	-1.29562	1.48516e-08
MSMEG_2126	-0.0593486	0.906108	0.134966	0.634068	-0.41815	0.0629769	-0.585712	0.0105982	-1.2603	2.68385e-06	-0.860067	0.000216198
MSMEG_0522	-0.0594582	0.968642	0.881301	0.181976	1.66956	0.00161197	-0.182816	0.824795	0.0494056	0.952129	0.0860284	0.897142
MSMEG_5143	-0.0607718	0.89355	-0.330479	0.178692	-0.289268	0.159502	-0.815427	0.000150224	-0.998265	7.48908e-06	-1.10354	1.30769e-06
MSMEG_1545	-0.0621284	0.89355	0.285489	0.240193	-0.088638	0.699833	-1.19396	2.61151e-07	-1.63317	6.49773e-10	-1.7598	1.21169e-10
MSMEG_2986	-0.0677078	0.943763	0.549555	0.268588	1.21209	0.00317387	0.438927	0.348449	0.682376	0.096702	0.526968	0.190822
MSMEG_1680	-0.0678294	0.816898	-0.315195	0.0560746	-0.600651	8.53433e-05	-0.732087	8.16802e-06	-0.711714	8.38775e-06	-1.1105	2.98053e-09
MSMEG_1682	-0.069869	0.816898	-0.314132	0.0653088	-0.594398	0.000141844	-0.736016	1.20068e-05	-0.724369	9.98845e-06	-1.04657	1.60799e-08
MSMEG_4889	-0.0699093	0.912935	-0.487142	0.145667	-0.137472	0.646558	0.677422	0.0460276	1.14132	0.000380718	1.38453	1.72465e-05
MSMEG_5503	-0.0722106	0.844725	-0.0507034	0.838265	-0.116318	0.521693	-0.731979	5.36143e-05	-0.836072	5.5057e-06	-1.07517	7.42547e-08
MSMEG_6296	-0.0736248	0.864412	0.0107318	0.968443	-0.0472508	0.815378	-0.680775	0.000107617	-1.28648	4.52519e-09	-1.17637	1.53694e-08
MSMEG_0981	-0.0739056	0.982116	2.17053	0.0477569	1.89826	0.0598767	0.279384	0.836688	0.839752	0.385933	0.574213	0.561862
MSMEG_3385	-0.0742415	0.900076	0.0106817	0.972631	-0.0506662	0.886908	1.13554	7.35834e-07	1.704	1.00198e-10	1.78447	2.51315e-11
MSMEG_1296	-0.0748197	0.942356	0.588377	0.283101	1.25633	0.00647083	0.112489	0.864356	0.294177	0.565789	-0.102299	0.850549
MSMEG_2231	-0.0797597	0.919816	-0.512216	0.2537	-0.370814	0.328749	-0.606747	0.0951697	-1.00483	0.00579146	-1.02437	0.00386835
MSMEG_4030	-0.0836243	0.922727	-0.00468753	0.993093	0.411115	0.271644	1.43507	0.000683489	2.03751	1.72094e-06	2.32014	9.02622e-08
MSMEG_5297	-0.101913	0.920611	0.898959	0.0563382	0.833827	0.0440931	-0.705005	0.0718744	-1.00771	0.00855435	-0.854957	0.018536
MSMEG_3573	-0.108242	0.81519	-0.122535	0.69006	-0.288605	0.206512	1.14569	0.000246264	1.46528	3.76327e-06	1.15244	0.000130148
MSMEG_3006	-0.109515	0.862702	-0.23092	0.536728	0.107648	0.731922	0.306131	0.322582	0.849392	0.00151831	1.1812	1.61507e-05
MSMEG_1968	-0.11546	0.855914	-0.147567	0.713026	-0.361569	0.233417	0.426379	0.242765	0.633802	0.0516614	1.1213	0.000330559
MSMEG_4020	-0.115705	0.922239	-0.652729	0.345275	0.514089	0.274007	0.845134	0.146735	1.14661	0.0256578	1.06364	0.0330904
MSMEG_2044	-0.118338	0.610785	0.0131468	0.950899	-0.241765	0.0750489	-0.258747	0.07238	-0.694189	5.19092e-06	-1.51289	1.95278e-12
MSMEG_1678	-0.118356	0.522047	-0.196512	0.156871	-0.521239	4.79371e-05	-0.483141	0.000193474	-0.654517	1.71098e-06	-1.02173	3.90965e-10
MSMEG_0731	-0.120566	0.776683	0.186569	0.481322	0.0272149	0.954581	-0.626253	0.0055982	-0.522042	0.0154108	-1.09537	8.18215e-06
MSMEG_5099	-0.12125	0.893104	0.212397	0.681639	0.474643	0.204323	0.517669	0.174282	0.928685	0.00621207	1.0947	0.00095186
MSMEG_4993	-0.123642	0.955078	1.16941	0.269438	1.80725	0.0411194	0.540397	0.642276	0.826027	0.391176	0.190078	0.858549
MSMEG_1679	-0.124879	0.627748	-0.421362	0.0168793	-0.684382	3.70478e-05	-0.6538	9.9697e-05	-0.75222	9.29418e-06	-1.1807	3.08781e-09
MSMEG_5557	-0.127376	0.681513	-0.310771	0.132775	-0.519515	0.00373914	0.750863	0.000140472	1.12863	1.80129e-07	1.41521	2.01803e-09
MSMEG_6223	-0.131981	0.774102	-0.509455	0.066248	-0.293339	0.211586	-0.831182	0.00114088	-1.11129	2.67747e-05	-0.93845	0.000165261
MSMEG_0338	-0.137145	0.750737	-0.103079	0.743819	-0.0729645	0.77584	-0.847442	0.000178766	-0.890942	7.10087e-05	-1.062	5.557e-06
MSMEG_1207	-0.138217	0.901246	-0.0354008	0.962579	0.544413	0.267941	-0.193972	0.768101	-0.453819	0.389911	-1.17662	0.0141013
MSMEG_2120	-0.141084	0.583844	-0.224935	0.227845	-0.473515	0.00337907	-0.75017	1.30165e-05	-0.998413	9.01063e-08	-1.25498	1.05991e-09
MSMEG_0551	-0.147282	0.712167	-0.35125	0.177517	-0.870136	0.000229152	-0.577933	0.0105312	-0.650479	0.0029797	-1.16981	1.81834e-06
MSMEG_1543	-0.14992	0.606396	-0.0860816	0.717295	-0.331494	0.0524041	-1.29351	7.76977e-09	-1.93468	1.64447e-12	-2.10431	2.13306e-13
MSMEG_0696	-0.151439	0.929663	0.967975	0.266507	1.5794	0.0310162	-0.0513599	0.968045	0.32728	0.70207	-0.340877	0.683047
MSMEG_5556	-0.155491	0.559481	-0.154956	0.455345	-0.477355	0.00439117	0.839823	1.0231e-05	1.17716	2.21064e-08	1.30067	2.48912e-09
MSMEG_2537	-0.157429	0.357356	-0.22326	0.115366	-0.208556	0.0810159	-0.650445	1.70164e-06	-0.927736	1.93356e-09	-1.14233	2.26616e-11
MSMEG_0330	-0.163002	0.726952	-0.754526	0.00819207	-0.795921	0.00192883	-1.92235	2.90432e-12	-2.74951	3.24121e-15	-3.47844	5.95567e-17
MSMEG_0508	-0.16465	0.516331	-1.00595	3.36869e-06	-0.63514	0.000267952	-0.333572	0.0366931	-0.506528	0.00135958	-0.760409	8.38783e-06
MSMEG_0114	-0.16516	0.661956	-0.422854	0.102345	-0.984843	0.000100305	-0.259599	0.209862	-0.86026	3.94107e-05	-1.70078	6.13581e-10
MSMEG_5234	-0.168819	0.602309	-0.395263	0.0841085	-0.398277	0.0418343	-0.953581	4.49041e-06	-1.09771	3.67328e-07	-1.36363	7.37469e-09
MSMEG_6119	-0.169522	0.913682	-0.226302	0.808302	-0.0115548	0.988918	-1.08711	0.0155692	-1.06903	0.0137618	-2.38779	2.14673e-05
MSMEG_1696	-0.171982	0.900941	0.160573	0.848321	1.05195	0.0456218	-0.165292	0.822147	0.197238	0.73655	-0.175147	0.769279
MSMEG_3329	-0.175613	0.877502	-0.171779	0.817258	0.416589	0.429858	-0.0852482	0.906994	-0.222381	0.70207	-1.02035	0.0391902
MSMEG_6852	-0.177145	0.718368	-0.402179	0.216515	-0.477964	0.0813182	-0.553997	0.0727428	-0.703003	0.0189139	-1.06315	0.000700952
MSMEG_6767	-0.177561	0.943326	1.50868	0.261213	2.27872	0.0475964	0.622144	0.684256	0.907961	0.474876	-0.522292	0.689127
MSMEG_4174	-0.180177	0.854276	-0.0204698	0.976479	-0.354124	0.471484	-0.655192	0.102898	-1.09285	0.00646651	-1.0607	0.00613988
MSMEG_6705	-0.180681	0.841268	0.13963	0.808577	0.134712	0.767978	0.503354	0.21317	1.10412	0.00177489	1.01386	0.00321232
MSMEG_3701	-0.18119	0.529115	-0.466058	0.0305901	-0.65829	0.000885685	-0.541902	0.00414848	-0.899487	1.06448e-05	-1.02192	1.28905e-06
MSMEG_6309	-0.182365	0.368443	-0.36281	0.0285956	-0.796166	2.12504e-06	-0.33033	0.0247728	-0.818006	7.10057e-07	-1.08651	3.51523e-09
MSMEG_3703	-0.183685	0.593807	0.373581	0.101066	-0.222373	0.293052	-0.584722	0.00402245	-0.990426	8.71012e-06	-1.04305	3.21334e-06
MSMEG_1910	-0.184415	0.934376	1.87392	0.066988	2.45234	0.007137	0.181397	0.887158	0.269279	0.799023	-0.64233	0.510822
MSMEG_4396	-0.189677	0.33361	-0.0763254	0.690334	-0.633581	4.04826e-05	-0.236208	0.112817	-0.485792	0.000706942	-1.1221	1.32295e-09
MSMEG_4858	-0.190246	0.790261	-0.303696	0.511302	-0.293174	0.441609	-0.90182	0.00201119	-1.31879	2.73438e-05	-1.74933	5.32303e-07
MSMEG_0890	-0.192954	0.597007	0.0691772	0.823011	-0.379778	0.0848188	-1.18548	4.88993e-07	-1.50379	7.02814e-09	-1.69586	6.52087e-10
MSMEG_6307	-0.194648	0.350876	-0.518932	0.00298833	-0.796667	3.33707e-06	-0.517114	0.000926025	-0.849032	6.8995e-07	-1.53983	6.67344e-12
MSMEG_5522	-0.194848	0.730689	-0.313973	0.404426	0.362719	0.221426	-0.448401	0.185459	-0.87244	0.00645395	-1.27321	0.000151335
MSMEG_4655	-0.199974	0.643118	-0.42007	0.168831	-0.424299	0.100478	-1.25714	3.29054e-06	-1.22025	3.81204e-06	-1.03275	2.48759e-05
MSMEG_2505	-0.200035	0.249348	-0.398723	0.00878369	-0.618659	2.23304e-05	-0.320576	0.0186032	-0.630198	1.29479e-05	-1.06676	1.35057e-09
MSMEG_5299	-0.202897	0.679042	0.221098	0.510046	0.103669	0.75713	-0.63283	0.00516544	-1.24937	1.82801e-06	-1.22711	1.79366e-06
MSMEG_6295	-0.206556	0.524349	-0.390342	0.0952549	-0.259324	0.202062	-0.762303	7.86696e-05	-1.09019	3.29823e-07	-1.27955	1.80393e-08
MSMEG_2533	-0.209339	0.677801	0.0738022	0.862215	-0.0157569	0.965206	-0.980382	7.39814e-05	-1.24156	2.35533e-06	-1.46493	1.56197e-07
MSMEG_2857	-0.210025	0.8527	-0.116403	0.876231	0.520529	0.279507	1.20497	0.0333526	1.04758	0.0613598	0.981719	0.0701967
MSMEG_5300	-0.213105	0.476088	-0.0771093	0.776738	-0.1954	0.332079	-1.19753	1.73435e-08	-2.04046	5.57449e-13	-1.73988	7.55687e-12
MSMEG_3323	-0.213192	0.814465	-0.333491	0.561465	0.301173	0.509604	-0.150109	0.798447	-0.399726	0.389126	-1.01318	0.0163324
MSMEG_4761	-0.214133	0.6598	-0.482608	0.151549	-0.246155	0.423061	-1.11607	9.78086e-05	-0.910496	0.000628443	-0.601138	0.0123083
MSMEG_5483	-0.222557	0.158514	-0.418664	0.00432935	-0.682343	2.32441e-06	-0.703884	1.70063e-06	-0.915834	1.04177e-08	-1.11629	1.56039e-10
MSMEG_6584	-0.223372	0.373312	-0.193868	0.365001	-0.456121	0.0116521	-1.07319	6.70176e-08	-1.69039	1.12907e-11	-1.84427	1.5951e-12
MSMEG_5605	-0.225044	0.914602	1.80335	0.0665034	1.76685	0.0400863	0.111881	0.93542	0.502797	0.619691	-0.497193	0.629695
MSMEG_4857	-0.22677	0.843123	-1.57418	0.0319954	-1.12156	0.0646743	-0.120742	0.844866	-0.887805	0.0529751	-1.12479	0.0138889
MSMEG_1744	-0.228886	0.896241	0.929656	0.314243	1.61768	0.036187	0.539908	0.578213	0.522022	0.544806	-0.375476	0.662832
MSMEG_0549	-0.231108	0.105691	-0.415848	0.00257536	-0.937103	2.68141e-09	-0.460884	0.000251391	-0.659322	9.86829e-07	-1.06297	9.89191e-11
MSMEG_5652	-0.231665	0.689788	-0.421619	0.292626	0.0603326	0.870794	-1.18871	9.90906e-05	-1.27719	3.0682e-05	-1.49322	3.12326e-06
MSMEG_6018	-0.23687	0.251761	-0.406862	0.024091	-0.484616	0.00242909	-1.41948	6.62192e-11	-1.92722	8.19263e-14	-2.12785	8.01707e-15
MSMEG_2838	-0.243191	0.915021	1.36829	0.131325	1.81298	0.0162733	0.565663	0.613408	-0.231705	0.853651	0.374877	0.712046
MSMEG_6884	-0.244443	0.66599	0.0318243	0.947529	0.437178	0.144028	0.253019	0.471026	0.858029	0.00244974	1.15602	4.91485e-05
MSMEG_4782	-0.244922	0.834276	-0.154047	0.844549	-0.0238916	0.977612	-0.661614	0.179009	-1.24028	0.0131164	-1.30116	0.00779059
MSMEG_1759	-0.248607	0.930475	1.36221	0.237469	2.30102	0.00852981	1.3913	0.260428	1.82727	0.0851007	2.12647	0.0279279
MSMEG_5146	-0.249431	0.412984	-0.526638	0.0320353	-0.682449	0.00205916	-0.637626	0.0026814	-0.854417	8.50204e-05	-1.05911	3.7755e-06
MSMEG_1663	-0.253031	0.396215	-0.543836	0.0253156	-0.512857	0.0147727	-0.58804	0.00638383	-0.47658	0.0202886	-1.07624	4.38044e-06
MSMEG_0335	-0.254291	0.481886	-0.27864	0.321577	-0.435215	0.0725266	-0.790947	0.000403949	-1.03604	1.15567e-05	-0.840287	0.000116196
MSMEG_4662	-0.255468	0.692678	-0.159171	0.748842	-0.0685992	0.869463	-0.623534	0.0554262	-1.16642	0.000604968	-1.61821	1.36788e-05
MSMEG_0554	-0.256561	0.609179	-0.361541	0.325762	-0.762779	0.0155163	-0.397882	0.0621272	-0.488824	0.017426	-1.03252	9.42084e-06
MSMEG_5199	-0.257482	0.163179	-0.501018	0.00357643	-0.766992	4.60294e-06	-0.825594	1.52282e-06	-0.93594	1.18022e-07	-1.32071	1.28129e-10
MSMEG_3846	-0.260675	0.319052	-0.143154	0.555561	-0.141968	0.472441	-0.792001	3.86078e-05	-1.09785	2.06794e-07	-1.43552	1.59661e-09
MSMEG_3331	-0.260735	0.698552	-0.216766	0.668411	0.0887892	0.833224	-0.180553	0.714963	-0.418395	0.287024	-1.07024	0.00391459
MSMEG_0780	-0.261206	0.300792	-0.66395	0.00301666	-0.755483	0.000247428	-0.829663	7.39677e-05	-0.807473	7.30022e-05	-1.12895	5.68693e-07
MSMEG_0509	-0.262754	0.46504	-0.485568	0.0710354	-1.09993	5.90791e-05	-0.254461	0.345071	-0.27983	0.268289	-0.659968	0.00417475
MSMEG_2846	-0.263212	0.846783	0.150552	0.860206	1.10429	0.0334382	0.725415	0.192732	0.668485	0.213498	0.732229	0.142493
MSMEG_4660	-0.266433	0.657031	-0.151065	0.750233	-0.0462047	0.909631	-0.662167	0.0328242	-1.21766	0.000226643	-1.63633	5.9046e-06
MSMEG_6305	-0.268512	0.919615	1.47693	0.200651	2.00998	0.0357502	0.190159	0.905352	0.886188	0.426377	0.43086	0.718147
MSMEG_4814	-0.269142	0.416149	-0.434824	0.102644	-0.668262	0.0048315	-0.395461	0.0915432	-0.482412	0.0293639	-1.18815	3.43987e-06
MSMEG_0513	-0.271364	0.72754	-0.410727	0.441315	-1.07012	0.0240633	-0.838196	0.0728222	-0.726264	0.101628	-1.07918	0.0151946
MSMEG_4664	-0.272388	0.307512	-0.311647	0.17697	-0.202138	0.304629	-0.796283	0.000101621	-1.0263	1.9346e-06	-1.43418	5.35514e-09
MSMEG_4204	-0.287308	0.819625	0.0827693	0.924346	0.543484	0.334241	1.1697	0.0821029	1.58581	0.0086016	1.63975	0.00489987
MSMEG_2125	-0.28767	0.175871	-0.0431561	0.884971	-0.231891	0.159891	-0.528705	0.00221174	-1.03491	2.72331e-07	-1.13846	4.28345e-08
MSMEG_0216	-0.291567	0.556856	0.162166	0.697011	0.0368759	0.919397	-0.651564	0.0451917	-0.659639	0.0328229	-1.1565	0.00028472
MSMEG_0889	-0.293504	0.0351193	-0.313211	0.0251324	-0.404689	0.00121333	-1.06489	1.874e-10	-1.56541	3.78297e-14	-1.67693	6.47934e-15
MSMEG_4661	-0.293782	0.597428	-0.0675153	0.888744	-0.309463	0.369546	-0.63825	0.0532427	-1.0441	0.00150821	-1.8297	1.88067e-06
MSMEG_5019	-0.295023	0.165492	-0.0300886	0.900037	0.133143	0.473529	-0.921743	4.66045e-07	-1.25713	1.29484e-09	-1.42481	8.92524e-11
MSMEG_0336	-0.297798	0.414359	-0.267037	0.367689	-0.206289	0.41828	-0.706367	0.00079239	-1.05257	4.68297e-06	-1.03077	4.70944e-06
MSMEG_0507	-0.2999	0.358018	-0.806309	0.00439958	-1.02708	0.000131065	-0.475045	0.0460352	-0.421395	0.0640679	-1.09938	1.87815e-05
MSMEG_0443	-0.301286	0.344022	-0.258807	0.346078	-0.544965	0.0190938	-0.631479	0.00397102	-0.830973	0.000186429	-1.0018	1.37081e-05
MSMEG_2127	-0.301585	0.494505	-0.528781	0.125242	-0.50062	0.0878909	-0.760926	0.0106913	-1.33781	5.11842e-05	-0.727828	0.00876572
MSMEG_2504	-0.305277	0.113137	-0.589958	0.00178278	-0.755647	2.60275e-05	-0.294952	0.0836369	-0.44907	0.00602482	-1.21358	1.30088e-08
MSMEG_6020	-0.305629	0.305321	-0.757167	0.00390903	-0.609266	0.00676394	-1.49399	6.70157e-09	-2.21637	2.36297e-12	-2.42254	3.18418e-13
MSMEG_0520	-0.312124	0.020106	-0.525554	0.000226952	-0.766497	1.26206e-07	-0.62064	5.00179e-06	-0.850907	1.41024e-08	-1.12922	3.76751e-11
MSMEG_3330	-0.318304	0.668404	-0.235642	0.683109	0.190363	0.676902	-0.199143	0.721301	-0.352457	0.442824	-1.24708	0.00313979
MSMEG_6568	-0.319662	0.566123	-0.548707	0.180925	-1.11743	0.00178199	0.436887	0.290352	0.451049	0.24188	0.590938	0.0959849
MSMEG_2257	-0.32369	0.177822	-0.604396	0.00675704	-0.667778	0.000871657	-0.696011	0.000154645	-1.31768	4.59418e-09	-1.53768	1.94117e-10
MSMEG_5571	-0.327326	0.0528542	-0.280393	0.101295	-0.159796	0.312798	-1.32821	1.19383e-11	-2.07052	8.94222e-16	-2.23346	1.37516e-16
MSMEG_6227	-0.329644	0.615631	-0.170071	0.753735	-0.14552	0.7344	-0.449451	0.301123	-0.754865	0.0527658	-1.0288	0.00687278
MSMEG_0329	-0.330533	0.550311	-0.180436	0.690863	-0.115191	0.760612	-1.95435	4.47046e-10	-2.60705	3.06532e-12	-2.82124	6.88989e-13
MSMEG_1374	-0.331438	0.211202	-0.318267	0.185876	-0.365544	0.0699889	-1.53252	3.13714e-09	-1.68956	3.488e-10	-1.82218	6.72368e-11
MSMEG_1627	-0.331565	0.151754	-0.266828	0.222864	-0.55617	0.00384585	-0.455881	0.0132556	-0.954771	3.31627e-06	-1.13018	1.86637e-07
MSMEG_1495	-0.33194	0.441516	-0.00700125	0.9876	-0.474095	0.106714	-0.897945	0.00148203	-1.1382	9.66469e-05	-0.70169	0.00623106
MSMEG_2121	-0.333234	0.26995	-0.18022	0.527823	-0.39662	0.0722422	-1.76394	2.7373e-09	-2.17453	3.35278e-11	-2.51584	1.5951e-12
MSMEG_4977	-0.334633	0.0369732	-0.237732	0.144364	-0.558315	0.000168728	-0.3437	0.0159072	-0.698136	5.01039e-06	-1.05817	2.8133e-09
MSMEG_5198	-0.336822	0.106423	-0.667076	0.00110313	-0.961722	1.72251e-06	-0.859752	1.00783e-05	-1.04231	3.06094e-07	-1.23084	1.22677e-08
MSMEG_4665	-0.336839	0.0730249	-0.446036	0.0157342	-0.38757	0.0152459	-0.340442	0.0293437	-0.895266	5.76919e-07	-1.10084	1.29618e-08
MSMEG_4548	-0.343473	0.745774	-0.0439946	0.962567	0.095281	0.864159	0.736879	0.0448066	0.941496	0.0063779	1.17395	0.000481263
MSMEG_6800	-0.344854	0.118808	-0.415023	0.0475874	-0.714805	0.000244538	-0.928718	3.59797e-06	-1.45539	1.13121e-09	-1.69191	5.02924e-11
MSMEG_5166	-0.344918	0.154656	-0.148936	0.54671	-0.529813	0.00723326	-2.12481	1.3333e-12	-2.87552	2.22734e-15	-3.04585	5.34271e-16
MSMEG_0116	-0.345864	0.282958	-0.426092	0.126984	-0.869937	0.000820221	-0.315941	0.16826	-0.81267	0.000328151	-1.37526	2.0441e-07
MSMEG_4341	-0.345966	0.212349	-0.633415	0.0119078	-1.13573	8.77696e-06	-0.12255	0.678078	-0.256842	0.282938	-0.520118	0.0199815
MSMEG_2233	-0.348874	0.622141	-0.0587076	0.922225	-0.356186	0.419335	-0.356031	0.46378	-0.400518	0.368166	-1.31565	0.00450961
MSMEG_4368	-0.350037	0.0793296	-0.786883	0.000144094	-1.0211	7.01369e-07	0.113898	0.611189	0.12226	0.533316	-0.374286	0.0326773
MSMEG_6027	-0.350462	0.271528	-0.3946	0.157672	-0.118047	0.638805	-2.31424	1.71264e-12	-3.36624	1.19097e-15	-3.36831	7.54329e-16
MSMEG_0512	-0.351232	0.491939	-0.391998	0.333867	-0.130518	0.72321	-0.880349	0.00937733	-0.418231	0.187672	-1.3339	0.000180698
MSMEG_2845	-0.353933	0.557765	0.157163	0.745924	0.122023	0.759	0.184353	0.711603	0.793109	0.0231006	1.06997	0.00141341
MSMEG_4852	-0.355927	0.344803	-0.664077	0.0373028	-0.923555	0.00162442	-0.843892	0.00104505	-1.26846	5.46459e-06	-1.54168	2.36809e-07
MSMEG_4976	-0.356484	0.00878674	-0.404316	0.00439958	-0.582031	1.64384e-05	-0.422654	0.001001	-0.864612	1.57985e-08	-1.00965	5.91393e-10
MSMEG_4386	-0.357773	0.500358	-0.334557	0.432859	-1.0485	0.00650609	-0.0989179	0.820307	-0.745222	0.0261288	-1.43065	0.000136886
MSMEG_5034	-0.358933	0.749255	0.424198	0.513178	0.972452	0.0288206	0.799117	0.179118	0.957531	0.071815	1.27784	0.00621948
MSMEG_4663	-0.359205	0.241871	-0.573524	0.0349329	-0.0195836	0.944351	-0.78829	0.000421307	-1.08674	4.89845e-06	-1.73631	2.11173e-09
MSMEG_1373	-0.369016	0.564707	0.160043	0.754968	-0.226181	0.592588	-2.61881	9.53926e-11	-2.49313	1.29965e-10	-2.93248	8.20411e-12
MSMEG_4031	-0.373554	0.616015	-0.0858914	0.890432	0.336946	0.426769	1.10032	0.00708094	1.18613	0.00266304	2.21158	1.20563e-07
MSMEG_1201	-0.380904	0.16858	-0.110165	0.703704	-0.168146	0.453769	-0.904845	3.49816e-05	-1.11568	1.39902e-06	-1.34763	5.91814e-08
MSMEG_0084	-0.382416	0.0351193	-0.477166	0.00936799	-0.616242	0.000256547	-1.20157	3.13714e-09	-1.92718	1.88182e-13	-2.17776	1.20124e-14
MSMEG_0965	-0.384242	0.00964524	-0.628775	9.479e-05	-0.852616	1.35962e-07	-0.579277	7.03225e-05	-0.814021	2.31771e-07	-1.0673	1.13893e-09
MSMEG_4649	-0.384303	0.575874	-1.3366	0.0171325	-1.05735	0.0245711	-0.572579	0.168391	-0.439732	0.269605	-1.22564	0.00321269
MSMEG_2122	-0.391025	0.297874	-0.14305	0.697534	-0.390087	0.154564	-1.75066	3.43262e-08	-2.01798	2.31273e-09	-2.39097	1.00951e-10
MSMEG_3362	-0.3914	0.546248	-0.402924	0.422915	-1.03946	0.0209217	0.141855	0.807253	0.478472	0.258832	0.531817	0.17582
MSMEG_0444	-0.392175	0.0117136	-0.231568	0.150391	-0.432939	0.00236557	-0.514636	0.00024301	-0.990126	6.2295e-09	-1.08389	8.41232e-10
MSMEG_4851	-0.397742	0.0274855	-0.388523	0.0331312	-0.618031	0.000268017	-0.633291	0.000106147	-1.21518	1.96891e-09	-1.37219	1.45297e-10
MSMEG_4651	-0.403098	0.283218	-0.507023	0.121741	-1.27175	0.000142485	-1.08245	6.66531e-05	-1.69272	1.17642e-07	-1.56217	2.7196e-07
MSMEG_6569	-0.404369	0.433377	-0.705961	0.0869008	-1.37138	0.000279305	0.394015	0.36249	0.66674	0.0789359	0.588683	0.106894
MSMEG_3598	-0.404763	9.77882e-05	-0.611393	4.92609e-07	-0.866466	7.06133e-11	-0.699586	6.44903e-09	-1.1203	2.34604e-13	-1.33766	3.71292e-15
MSMEG_6586	-0.409241	0.10249	-0.295397	0.224815	-0.336614	0.0975849	-1.06619	8.34099e-07	-1.96005	1.29271e-11	-1.79773	4.46706e-11
MSMEG_5057	-0.411511	0.00527308	-0.497709	0.00148713	-0.716723	2.77561e-06	-0.622187	2.50086e-05	-1.05391	1.97521e-09	-1.2367	6.17701e-11
MSMEG_6122	-0.412786	0.742088	-0.235435	0.79867	0.400466	0.525428	-1.57799	0.000333663	-2.11104	1.59657e-05	-1.79429	5.97549e-05
MSMEG_2487	-0.413457	0.159104	-0.817113	0.00383813	-1.22713	1.40697e-05	-0.314861	0.227072	-0.481536	0.0463197	-0.609391	0.00990038
MSMEG_4395	-0.416271	0.064505	-0.311883	0.165516	-0.899929	2.94098e-05	-0.279332	0.163368	-0.569298	0.00256297	-1.45663	3.66712e-09
MSMEG_4361	-0.426735	0.0334562	-0.817363	0.000166742	-1.02327	1.91943e-06	-0.00632376	0.992366	-0.273458	0.197277	-0.410716	0.0361321
MSMEG_4657	-0.426911	0.0150586	-0.82565	2.44801e-05	-0.847581	2.89287e-06	-1.00589	9.1149e-08	-1.26431	8.47502e-10	-1.61452	4.97735e-12
MSMEG_4876	-0.427338	0.640152	-0.839532	0.201629	-0.945191	0.0854255	-0.526723	0.386614	-0.476884	0.402797	-1.27271	0.0172897
MSMEG_2130	-0.431215	0.0110588	-0.611048	0.000692885	-1.13749	1.00211e-08	-0.0383576	0.863833	-0.0187183	0.928714	-0.107536	0.511915
MSMEG_2494	-0.431824	0.2244	-0.667251	0.0367636	-1.08343	0.000392116	-0.426927	0.18624	-0.711627	0.0206834	-0.746876	0.0122448
MSMEG_5648	-0.433177	0.234887	0.259386	0.408297	0.209976	0.435245	-1.10958	2.41877e-05	-0.987958	7.38266e-05	-0.905073	0.000153237
MSMEG_4519	-0.435011	0.367302	-0.0867725	0.855179	-1.23182	0.00175826	-0.655533	0.0542018	-0.959863	0.0047939	-1.16196	0.000777825
MSMEG_5577	-0.43589	0.33766	-0.131027	0.769562	-0.179989	0.600303	-1.60499	1.82673e-06	-2.29693	3.4675e-09	-2.80547	8.44889e-11
MSMEG_4877	-0.437734	0.21093	-0.902442	0.00473995	-1.16675	8.34166e-05	-0.5897	0.0333709	-0.92496	0.000759868	-1.59849	4.09913e-07
MSMEG_4656	-0.438992	0.0833712	-1.0236	0.000114318	-0.726746	0.00107431	-0.871491	9.90906e-05	-1.26744	2.59784e-07	-1.52445	8.16071e-09
MSMEG_3600	-0.439607	0.0109782	-0.749852	7.34755e-05	-0.955299	3.03981e-07	-0.69079	4.75846e-05	-1.12624	1.06173e-08	-1.49914	3.01062e-11
MSMEG_5573	-0.439767	0.0267284	-0.348456	0.0830227	-0.24277	0.172772	-1.52713	1.82488e-11	-2.23427	5.72807e-15	-2.46333	6.24725e-16
MSMEG_4855	-0.441153	0.0735939	-0.535394	0.0270664	-0.877981	0.000136935	-0.9395	1.59039e-05	-1.2275	1.74555e-07	-1.49265	4.52953e-09
MSMEG_5301	-0.444236	0.0676967	-0.662394	0.0064376	-0.822576	0.000216561	-1.31411	9.22186e-08	-1.89753	6.80019e-11	-2.29321	1.36557e-12
MSMEG_1847	-0.44478	0.765551	1.03115	0.15871	1.47819	0.0148624	0.86732	0.24396	0.767227	0.289571	0.446479	0.5574
MSMEG_5606	-0.445439	0.831545	1.6265	0.104501	1.77638	0.040944	0.939345	0.462213	1.03952	0.363448	0.252607	0.850549
MSMEG_6237	-0.447228	0.0236432	-0.497898	0.0137899	-0.56099	0.00178838	-1.5923	9.05573e-11	-1.84781	2.79522e-12	-1.90347	1.15166e-12
MSMEG_0089	-0.449815	0.0122472	-0.616402	0.00116505	-0.768973	1.878e-05	-1.65935	4.15643e-12	-2.31367	2.96966e-15	-2.62812	1.79842e-16
MSMEG_0286	-0.451358	0.283575	-1.21849	0.00113684	-1.31144	0.000165472	0.32879	0.484327	-0.0144906	0.97803	0.0344252	0.947885
MSMEG_1370	-0.452004	0.716623	0.183973	0.836579	0.233386	0.734606	-2.52548	3.27308e-08	-3.03318	2.69839e-09	-2.79893	5.35514e-09
MSMEG_4520	-0.4616	0.427142	-0.35682	0.468347	-0.671655	0.0986913	-0.499841	0.203258	-0.793757	0.0346027	-1.77946	6.79654e-05
MSMEG_4359	-0.462107	0.0245778	-1.00054	2.05885e-05	-1.04548	2.20549e-06	-0.00232898	0.996115	-0.228175	0.28862	-0.412356	0.0337388
MSMEG_1909	-0.462561	0.868118	1.72463	0.142708	2.5849	0.0095497	0.493539	0.688053	0.595388	0.565483	-0.554458	0.612552
MSMEG_0087	-0.464106	0.00238844	-0.149076	0.370219	-0.35367	0.0103666	-1.42119	5.48992e-12	-2.0329	2.12792e-15	-2.24231	2.14683e-16
MSMEG_0086	-0.46905	0.00140635	-0.393935	0.0102419	-0.758729	1.17271e-06	-1.5767	4.92564e-13	-2.11123	6.90751e-16	-2.4715	2.12376e-17
MSMEG_3090	-0.469138	0.024906	-0.699876	0.00146433	-0.622066	0.00125418	-1.35834	9.56668e-10	-2.08603	1.62079e-13	-2.23594	3.02678e-14
MSMEG_6687	-0.472913	0.000800695	-0.49303	0.00100762	-0.616544	1.41328e-05	-0.774082	1.9829e-07	-1.50603	2.96482e-13	-1.55499	1.0774e-13
MSMEG_6762	-0.47769	0.000253093	-0.582435	4.48033e-05	-0.330468	0.0048315	-1.44905	2.36844e-13	-1.94976	2.40886e-16	-1.67248	4.45958e-15
MSMEG_6034	-0.478899	0.398002	-0.577698	0.220488	-1.16234	0.00665608	-0.699489	0.0850137	-0.236836	0.565638	-0.991836	0.00892155
MSMEG_5348	-0.479103	0.211202	-0.2264	0.545812	0.192554	0.517384	-1.8893	2.8255e-11	-2.69193	3.5187e-14	-3.45537	5.04215e-16
MSMEG_5454	-0.484925	0.107821	-0.998206	0.000901539	-1.58391	3.42598e-07	-0.518638	0.0573134	-0.734092	0.00540667	-1.0234	0.000176078
MSMEG_3599	-0.485132	0.000222242	-0.821908	2.04358e-07	-0.896875	5.09916e-09	-0.760648	1.22603e-07	-1.19492	1.12305e-11	-1.52214	5.01142e-14
MSMEG_3606	-0.486932	0.00992576	-0.401339	0.0383277	-0.81555	2.00551e-05	-0.890666	1.90864e-06	-1.28183	2.56e-09	-1.17002	9.74909e-09
MSMEG_3982	-0.487151	0.0295308	-0.991507	6.51372e-05	-1.21306	7.80004e-07	-0.350309	0.0998893	-0.473298	0.0191288	-0.639778	0.00159985
MSMEG_4983	-0.487682	0.00264958	-0.857056	6.13008e-06	-0.921802	3.50703e-07	-0.438783	0.0034464	-0.729564	5.99214e-06	-1.08405	6.47127e-09
MSMEG_4367	-0.488693	0.000160825	-0.799975	2.39716e-07	-1.09779	6.10026e-11	0.104701	0.443879	0.0815991	0.524646	-0.211474	0.0586391
MSMEG_3472	-0.491472	0.0220605	-0.598056	0.00705245	-1.04414	4.19256e-06	-0.0673809	0.803579	-0.26698	0.195935	-0.525427	0.00808392
MSMEG_5549	-0.49273	0.499664	-0.683431	0.229792	-0.482018	0.312798	-0.699655	0.167777	-0.792237	0.0931363	-1.43924	0.00220616
MSMEG_6567	-0.494648	0.275359	-0.636246	0.107073	-1.30755	0.000269506	0.384266	0.329875	0.544575	0.121659	0.544465	0.105241
MSMEG_0452	-0.503745	0.00469809	-0.481677	0.00961784	-0.638898	0.000198647	-1.42944	7.45903e-11	-2.14553	1.16406e-14	-2.43439	6.69537e-16
MSMEG_3091	-0.504659	0.0427799	-0.550198	0.0274351	-0.564545	0.0096891	-1.24095	1.61326e-07	-2.2506	1.79463e-12	-2.49666	1.85629e-13
MSMEG_4854	-0.505716	0.00278988	-0.451195	0.0104691	-0.811059	5.11125e-06	-0.84511	5.76686e-07	-1.31671	1.26511e-10	-1.57725	2.82929e-12
MSMEG_0555	-0.508419	0.271528	-0.0999259	0.832145	-0.882468	0.0159521	-0.661378	0.0228654	-1.07134	0.000427932	-1.65847	2.23517e-06
MSMEG_4169	-0.508892	0.181479	-0.385306	0.275942	-0.398019	0.177539	-1.32418	2.46147e-06	-1.66343	6.1003e-08	-1.79742	1.31811e-08
MSMEG_3267	-0.513361	0.00726403	-0.471374	0.0173056	-0.734546	8.08076e-05	-0.616408	0.000672828	-0.616451	0.000465988	-1.00976	3.98499e-07
MSMEG_4170	-0.515238	0.0150372	-0.403935	0.0605816	-0.577945	0.0028673	-1.14337	2.92462e-08	-1.82894	3.01511e-12	-1.90076	1.07873e-12
MSMEG_2988	-0.515519	0.598473	0.575017	0.378778	1.08501	0.0378672	-0.0300376	0.975405	0.152172	0.812568	-0.0499507	0.938649
MSMEG_2534	-0.518935	0.00362337	-0.412879	0.02542	-0.348542	0.0276258	-0.900642	3.34186e-07	-1.3388	1.49481e-10	-1.42596	3.31987e-11
MSMEG_2536	-0.519861	0.0635288	-0.497175	0.0735226	-0.28318	0.227665	-0.576677	0.00987251	-1.03956	1.30955e-05	-1.00679	1.53641e-05
MSMEG_6686	-0.523363	0.00135086	-0.641549	0.000297254	-0.811633	2.41972e-06	-0.869302	3.41459e-07	-1.29393	1.38798e-10	-1.77875	1.81315e-13
MSMEG_6233	-0.52419	0.852175	2.26146	0.0505819	2.35726	0.0218139	0.375638	0.840329	0.817102	0.565483	-0.295267	0.862169
MSMEG_6689	-0.524509	0.00284807	-0.442299	0.0156803	-0.623056	0.000228357	-0.777671	7.09074e-06	-1.27605	8.84313e-10	-1.50307	2.78916e-11
MSMEG_3605	-0.527769	0.00234514	-0.963259	2.50385e-06	-1.17757	1.07038e-08	-1.00653	1.3013e-07	-1.36478	2.85302e-10	-1.6582	4.53118e-12
MSMEG_2535	-0.53737	0.0442209	-0.36031	0.18037	-0.285785	0.20558	-0.793397	0.000177942	-1.16381	5.66714e-07	-1.31659	5.70132e-08
MSMEG_4853	-0.538479	0.00569768	-0.680457	0.00112779	-0.792112	5.28855e-05	-0.851216	3.69568e-06	-1.39011	6.33306e-10	-1.53482	7.62044e-11
MSMEG_4856	-0.538585	0.0975734	-0.530708	0.0895206	-0.4503	0.0879806	-1.20487	7.27056e-06	-1.30762	1.62331e-06	-1.64552	3.69006e-08
MSMEG_5347	-0.539655	0.142686	-0.16992	0.673309	-0.153193	0.629777	-1.50127	2.52474e-09	-2.18869	1.96513e-12	-2.20084	1.29193e-12
MSMEG_2131	-0.541172	0.000776238	-0.435078	0.00946055	-1.19118	1.66554e-09	0.095908	0.614927	0.128264	0.430249	-0.110697	0.47952
MSMEG_4171	-0.544771	0.0410384	-0.579194	0.0300527	-0.732911	0.00257622	-1.40534	1.31156e-08	-1.9023	4.26767e-11	-2.21794	2.11433e-12
MSMEG_6791	-0.545594	0.332737	-0.675378	0.164805	-0.150882	0.727638	-1.1769	0.000511776	-1.14033	0.000526271	-1.14369	0.000391857
MSMEG_4869	-0.554746	0.603084	-0.624601	0.435389	-0.449169	0.502548	-0.308993	0.678515	-0.754658	0.223754	-1.3306	0.0298928
MSMEG_1507	-0.554754	0.392106	-0.329113	0.563824	0.192997	0.672794	-0.731589	0.0970117	-1.01159	0.0183047	-0.926764	0.0231585
MSMEG_3092	-0.556633	0.00684057	-0.950016	4.7204e-05	-0.837509	5.04037e-05	-1.43073	2.6658e-10	-2.60929	1.70044e-15	-2.84074	2.58125e-16
MSMEG_0085	-0.558049	2.88483e-05	-0.676528	4.9077e-06	-0.964999	1.06115e-09	-1.45563	2.27801e-13	-2.10075	5.66287e-17	-2.45893	1.48488e-18
MSMEG_5651	-0.562169	0.442436	-0.164697	0.804449	-1.12621	0.0366574	-1.51288	6.17939e-05	-2.26435	3.65559e-07	-2.02029	1.10985e-06
MSMEG_4451	-0.563311	0.000430916	-0.858438	3.46319e-06	-1.02757	2.21686e-08	-0.770277	3.46204e-06	-0.874143	2.96229e-07	-1.11209	2.9153e-09
MSMEG_6019	-0.566026	0.00851679	-0.585734	0.00893721	-0.697792	0.000621652	-1.5712	1.24013e-10	-1.99924	6.78666e-13	-2.4349	1.1361e-14
MSMEG_4385	-0.566464	0.0175128	-0.654704	0.00804832	-1.11338	9.54161e-06	0.0726071	0.787961	-0.350073	0.091402	-1.0615	7.20052e-06
MSMEG_4538	-0.571553	0.0226715	-1.08153	8.25637e-05	-1.28592	1.16155e-06	-0.333235	0.172465	-0.39368	0.0829555	-0.842893	0.000295109
MSMEG_3603	-0.574326	2.45461e-05	-0.739681	1.55092e-06	-1.30157	3.61497e-12	-1.03116	4.7138e-10	-1.4583	2.19505e-13	-1.88301	7.26737e-16
MSMEG_0501	-0.574725	0.000509552	-0.767922	3.09834e-05	-1.2032	3.1901e-09	-0.429675	0.00506798	-0.728566	8.56495e-06	-1.02556	2.4657e-08
MSMEG_0715	-0.576398	0.271016	-0.0862676	0.875705	0.539222	0.105932	-0.814105	0.00510761	-1.15284	0.000159829	-0.8477	0.00220093
MSMEG_0276	-0.577878	0.512732	-1.22453	0.0928583	-0.58328	0.326489	-0.953324	0.0522876	-1.35011	0.00735766	-1.67051	0.00138578
MSMEG_6761	-0.577888	2.18679e-06	-0.532957	2.55431e-05	-0.690873	5.45944e-08	-1.28179	2.4802e-13	-2.01236	8.57248e-18	-2.06897	3.41142e-18
MSMEG_4658	-0.579409	0.000362774	-0.753817	2.96433e-05	-0.740617	6.96536e-06	-0.994105	2.96837e-08	-1.27411	1.61113e-10	-1.4757	6.35203e-12
MSMEG_3601	-0.581106	4.56544e-07	-0.803646	4.86406e-09	-0.951341	1.66992e-11	-0.890245	8.79804e-11	-1.33465	9.01418e-15	-1.74193	2.32644e-17
MSMEG_6876	-0.588055	0.00534455	-0.956026	6.0462e-05	-1.41697	3.05661e-08	-0.0176432	0.961684	-0.0974947	0.70207	-0.336148	0.123956
MSMEG_6570	-0.588657	0.105411	-0.823309	0.018586	-1.58782	4.5975e-06	0.156779	0.703496	0.412901	0.1944	0.362182	0.235582
MSMEG_1739	-0.588848	0.150199	-0.987368	0.0106111	-0.552062	0.0848951	-0.682528	0.046824	-1.0784	0.00133128	-1.2634	0.000194199
MSMEG_6801	-0.589532	0.00109402	-0.279447	0.135075	-0.716194	6.18941e-05	-1.16219	4.46695e-09	-2.05678	5.14305e-14	-2.09323	2.54973e-14
MSMEG_4377	-0.590314	0.210883	-0.706451	0.102525	-1.01519	0.00820777	0.0787449	0.899929	0.0197786	0.972657	-0.173652	0.748634
MSMEG_6298	-0.591644	0.0515894	-0.0185119	0.963028	-0.619579	0.0194496	-0.821131	0.000883637	-0.809163	0.000758954	-1.17791	7.75595e-06
MSMEG_2124	-0.60387	0.0281359	-0.325067	0.245211	-0.245328	0.302815	-1.97051	4.70862e-11	-2.57093	2.9615e-13	-3.03652	1.44167e-14
MSMEG_4300	-0.60583	0.00469659	-0.998471	3.43604e-05	-1.10843	1.15829e-06	-0.363479	0.0833372	-0.50813	0.010473	-0.721208	0.000363873
MSMEG_6879	-0.608657	0.0141024	-1.17318	3.20833e-05	-1.35045	7.76844e-07	-0.388619	0.149133	-0.396847	0.116684	-0.532305	0.0285702
MSMEG_0502	-0.615136	0.00265441	-1.05551	9.19158e-06	-1.35413	2.28806e-08	-0.298032	0.126373	-0.633174	0.000775119	-1.15065	1.61132e-07
MSMEG_4650	-0.616597	0.0520614	-0.686955	0.0304459	-0.961661	0.00124483	-1.17439	9.68557e-06	-1.41646	5.32486e-07	-1.48015	2.08231e-07
MSMEG_3973	-0.617648	0.000505154	-0.805327	4.36526e-05	-1.10261	5.80215e-08	-0.132158	0.483827	-0.587609	0.000433725	-0.761005	1.28656e-05
MSMEG_3163	-0.620526	0.000812736	-1.03838	2.07221e-06	-1.36407	2.1321e-09	-0.921274	2.29212e-06	-1.57594	9.3187e-11	-1.8691	2.4337e-12
MSMEG_3981	-0.625157	0.00218634	-1.18969	1.7921e-06	-0.978456	5.44444e-06	0.0904769	0.711521	-0.148569	0.467849	-0.277991	0.126913
MSMEG_0781	-0.629711	0.000430916	-0.77395	7.84918e-05	-1.18264	1.25446e-08	-0.725827	4.49982e-05	-0.736477	2.43216e-05	-1.06218	5.39141e-08
MSMEG_5572	-0.63323	0.00264958	-0.489642	0.0246023	-0.403113	0.0303534	-1.46373	2.86581e-10	-2.23173	4.79242e-14	-2.70266	9.134e-16
MSMEG_6804	-0.636434	0.00233085	-0.63093	0.00422498	-0.986679	5.42396e-06	-1.26003	3.912e-08	-1.79454	3.34189e-11	-2.08572	1.30361e-12
MSMEG_3602	-0.641521	1.72591e-06	-0.794581	1.65394e-07	-1.06206	6.98206e-11	-0.891456	2.73526e-09	-1.39263	1.72365e-13	-1.68851	2.03995e-15
MSMEG_3164	-0.643106	0.00266263	-0.745571	0.00116975	-0.994602	6.95544e-06	-0.782834	0.000186709	-1.68327	6.87606e-10	-1.81155	1.34364e-10
MSMEG_5502	-0.644768	0.0324325	-0.99422	0.00165054	-1.20974	3.98769e-05	-1.3366	3.29054e-06	-2.08167	1.15582e-09	-2.34227	9.89191e-11
MSMEG_2129	-0.649932	0.0453517	-0.328952	0.314152	-1.32332	7.3342e-05	0.0698098	0.888707	0.141693	0.725014	-0.198505	0.613436
MSMEG_1745	-0.650787	0.459671	0.295535	0.678326	1.12125	0.0247259	-0.0294034	0.975098	-0.249995	0.682752	-0.724238	0.185156
MSMEG_0148	-0.6525	0.00171765	-0.89249	0.000103976	-0.967218	6.25253e-06	-0.577475	0.0037242	-0.714964	0.000307578	-1.25787	6.42971e-08
MSMEG_4868	-0.65869	0.124434	-0.724478	0.0758662	-0.984636	0.00588266	-0.593381	0.105354	-0.771247	0.0255655	-1.65744	1.66318e-05
MSMEG_5574	-0.662929	0.00234514	-0.47654	0.0338519	-0.413555	0.0316704	-1.56346	2.8406e-10	-2.54443	1.16406e-14	-3.02503	3.28948e-16
MSMEG_2168	-0.664799	0.473044	0.023998	0.985681	0.230967	0.6957	-0.0306174	0.978571	1.2269	0.0106113	1.27396	0.00598236
MSMEG_6803	-0.665522	0.000327161	-0.629492	0.0012447	-1.0258	3.42598e-07	-1.23035	5.54792e-09	-1.8462	1.23598e-12	-2.42745	4.32808e-15
MSMEG_0503	-0.666123	0.00451429	-0.914751	0.000399605	-1.11128	1.00497e-05	-0.384833	0.0622107	-0.452768	0.0222486	-1.20299	6.78858e-07
MSMEG_0673	-0.676199	0.000283014	-0.79594	8.70042e-05	-1.31107	3.81197e-09	0.259161	0.153056	-0.383354	0.0238235	-0.5736	0.000777825
MSMEG_5021	-0.67702	0.133338	-0.217101	0.644398	-0.360178	0.3316	-2.31968	3.91643e-10	-2.43597	1.27867e-10	-2.67812	2.33478e-11
MSMEG_3093	-0.681186	0.000124992	-0.744477	9.88793e-05	-0.9523	5.51474e-07	-1.16649	2.15146e-09	-2.23023	3.24479e-15	-2.42928	4.39841e-16
MSMEG_3094	-0.688386	0.00511983	-0.747149	0.0040824	-1.1885	6.42892e-06	-1.32339	3.19502e-08	-2.32719	6.60518e-13	-2.78737	1.78933e-14
MSMEG_0285	-0.689502	0.00111478	-1.02964	2.17062e-05	-1.61585	3.10965e-09	-0.705332	0.000638672	-0.8965	2.60471e-05	-1.23054	1.90182e-07
MSMEG_6875	-0.69352	0.00381073	-1.17349	2.23145e-05	-1.25797	1.37236e-06	0.0538656	0.875412	-0.027221	0.933894	-0.196902	0.436015
MSMEG_3095	-0.696249	0.00145258	-0.58579	0.00990412	-0.643594	0.00157894	-1.2299	1.31156e-08	-2.10113	3.5516e-13	-2.70583	2.38383e-15
MSMEG_2891	-0.709508	0.233852	-0.457475	0.391269	-0.820173	0.0747393	-0.856953	0.0558714	-0.53571	0.20739	-1.23611	0.00534446
MSMEG_6802	-0.713	1.98685e-05	-0.692157	8.30591e-05	-0.849143	7.73754e-07	-1.32971	9.12526e-11	-1.81039	1.03061e-13	-2.26012	8.27786e-16
MSMEG_4506	-0.716214	0.25647	-0.589054	0.291399	-1.52757	0.00508771	-0.391868	0.533308	-0.182057	0.757323	-1.24614	0.0278191
MSMEG_4775	-0.726704	0.00465501	-1.26146	2.17473e-05	-1.32199	1.90467e-06	-0.723595	0.00312748	-0.827225	0.000623367	-1.3533	7.9739e-07
MSMEG_3476	-0.72731	1.14559e-08	-0.882982	1.30806e-09	-1.03275	4.95022e-12	0.475422	1.3411e-05	0.082957	0.432359	-0.178034	0.0579924
MSMEG_3581	-0.731309	0.000155208	-1.19501	3.49046e-07	-1.54275	4.99894e-10	0.745543	0.000108268	0.522859	0.00368377	0.153172	0.406339
MSMEG_1741	-0.740013	0.0453818	-1.06832	0.00473995	-0.753791	0.0174647	-0.723392	0.0304965	-1.02946	0.00164665	-1.34138	7.01858e-05
MSMEG_6874	-0.752731	4.44085e-05	-0.992747	2.42469e-06	-1.32204	2.29927e-09	-0.179776	0.362628	-0.266853	0.130294	-0.384019	0.0227441
MSMEG_5152	-0.7567	0.00020504	-0.956691	2.46106e-05	-1.53418	1.13488e-09	0.133931	0.552914	-0.350786	0.0578745	-0.969767	3.12326e-06
MSMEG_6582	-0.759819	1.90282e-05	-0.685661	0.000208617	-1.08847	2.67651e-08	0.132128	0.470061	-0.335547	0.029834	-0.843831	1.51222e-06
MSMEG_6880	-0.760935	0.000177149	-1.31448	1.52352e-07	-1.61595	4.04692e-10	-0.296004	0.146545	-0.447784	0.0183459	-1.01222	2.7746e-06
MSMEG_6601	-0.761161	3.67321e-05	-0.890455	1.17943e-05	-1.20901	1.00361e-08	0.130694	0.511417	-0.293943	0.0796124	-0.857682	4.38993e-06
MSMEG_3390	-0.762625	0.00721556	-1.07947	0.000562916	-1.08321	0.000140166	-0.102835	0.748936	-0.382718	0.125053	-0.720216	0.00381582
MSMEG_2432	-0.763829	0.00107614	-1.02366	8.15016e-05	-1.21355	1.17941e-06	-0.248061	0.30368	-0.449695	0.0368744	-0.585227	0.00562492
MSMEG_5151	-0.765997	0.000179284	-0.935699	3.36245e-05	-1.50576	1.72992e-09	0.157909	0.46913	-0.309385	0.0972891	-0.990383	2.46093e-06
MSMEG_3391	-0.767468	0.00250274	-1.01274	0.000299037	-1.00638	7.01016e-05	-0.0237083	0.943341	-0.410624	0.0655035	-0.762396	0.000795014
MSMEG_0530	-0.770131	0.00646536	-1.02801	0.000770502	-0.986976	0.00025159	-0.686567	0.0113303	-0.747808	0.00432738	-0.902818	0.000590311
MSMEG_6758	-0.772448	8.55066e-05	-1.03122	3.99029e-06	-1.39747	2.24556e-09	-1.37954	3.12888e-09	-2.28448	7.90685e-14	-2.85917	6.08669e-16
MSMEG_3931	-0.773397	0.0273861	-1.106	0.00326626	-0.396164	0.178884	0.482391	0.395301	0.511636	0.327146	0.752794	0.0934156
MSMEG_6877	-0.783758	0.000806542	-0.90583	0.00037091	-1.35741	3.13748e-07	0.0798498	0.812483	0.0769316	0.78986	-0.265421	0.289055
MSMEG_6033	-0.788424	1.91439e-05	-0.807677	4.04607e-05	-1.61043	2.71466e-11	-0.731042	4.01866e-05	-0.924304	7.58581e-07	-1.35227	6.10236e-10
MSMEG_4777	-0.794627	0.0369732	-1.06967	0.00727961	-0.860086	0.0113087	-0.261771	0.483355	-0.548215	0.096702	-0.522571	0.0961336
MSMEG_0674	-0.827565	8.59351e-05	-1.00551	1.73038e-05	-1.36103	1.48406e-08	0.0958931	0.700357	-0.20502	0.301475	-0.571184	0.00226295
MSMEG_4172	-0.835252	0.000327556	-0.984814	0.000112694	-0.717546	0.000863872	-1.14789	1.79441e-07	-1.85883	2.27886e-11	-2.21158	7.23088e-13
MSMEG_0529	-0.843114	0.000511258	-1.05216	8.42752e-05	-0.862685	0.000183423	-0.806289	0.000680853	-1.08551	1.13657e-05	-1.40066	1.71354e-07
MSMEG_4846	-0.852786	0.000490504	-1.17853	2.49852e-05	-0.781453	0.000637658	-0.66981	0.00377923	-0.449336	0.039043	-0.779826	0.000521221
MSMEG_3421	-0.853652	0.0194829	-0.576241	0.118572	-0.306568	0.333475	-0.18235	0.621919	-0.666683	0.0257077	-1.18592	0.000194481
MSMEG_6236	-0.856348	0.000142134	-1.24339	2.85357e-06	-0.972814	1.62298e-05	-2.31179	4.97801e-14	-3.30728	4.9104e-17	-3.45502	1.80693e-17
MSMEG_3096	-0.864193	0.0554942	-1.43803	0.00224197	-1.82926	3.89058e-05	-1.39191	1.3036e-08	-2.43832	1.19547e-12	-2.93835	5.79585e-14
MSMEG_6878	-0.87152	0.000114682	-1.02931	3.74563e-05	-1.31628	2.03919e-07	-0.748071	0.00316992	-0.700911	0.0040841	-0.832598	0.00070777
MSMEG_5366	-0.87387	0.132657	-0.734533	0.178415	-0.773449	0.0955317	-0.593116	0.158323	-0.450576	0.263944	-1.0859	0.00729891
MSMEG_5332	-0.876746	0.111745	-0.732367	0.168679	-0.292029	0.521653	-1.11158	0.00326971	-0.815764	0.0194733	-0.957806	0.00570017
MSMEG_4514	-0.878766	7.32354e-05	-0.947002	7.51601e-05	-1.62307	3.12777e-09	-0.182382	0.449151	-0.405048	0.0514787	-0.681656	0.00121161
MSMEG_4173	-0.885864	0.127331	-2.07621	0.00193338	-1.16264	0.0204425	-1.63353	2.29858e-05	-2.11187	8.50286e-07	-2.53054	7.12231e-08
MSMEG_5386	-0.897383	0.335652	-0.0405743	0.96416	0.0542557	0.940016	0.374105	0.704533	0.523908	0.518046	1.54468	0.0113171
MSMEG_0209	-0.919915	2.19781e-05	-1.25813	7.33739e-07	-1.31814	5.33382e-08	-0.394218	0.0621589	-0.572531	0.0053321	-0.541498	0.00624439
MSMEG_1371	-0.927561	0.266339	-0.897711	0.221761	-0.316701	0.605962	-2.62308	1.69743e-09	-3.65292	2.07482e-11	-3.49818	2.33314e-11
MSMEG_0208	-0.935737	0.000159184	-1.11287	4.88753e-05	-1.44528	2.25797e-07	-0.264665	0.317303	-0.373157	0.120751	-0.397967	0.0831988
MSMEG_6238	-0.937558	4.87055e-05	-1.27341	2.31374e-06	-1.60586	1.13774e-08	-2.45973	1.57419e-14	-3.56719	1.39155e-17	-3.97999	1.77814e-18
MSMEG_0511	-0.959899	0.0376892	-1.08826	0.0216551	-1.0452	0.011713	-0.3626	0.438403	-0.618106	0.143219	-0.81502	0.0469989
MSMEG_1372	-0.963949	0.245641	-0.242166	0.755263	-0.869768	0.162038	-2.50812	1.09049e-08	-3.33559	2.30758e-10	-3.0657	4.68835e-10
MSMEG_6600	-0.973027	1.79361e-08	-1.39562	8.63776e-11	-1.73256	8.05262e-14	0.0652775	0.714151	-0.277224	0.038789	-0.998573	6.82571e-09
MSMEG_4360	-1.01324	1.33551e-05	-1.49537	9.49733e-08	-1.69499	1.00251e-09	-0.188784	0.419275	-0.704208	0.000729484	-1.017	5.31482e-06
MSMEG_6766	-1.03323	0.451814	1.39553	0.0896927	1.48012	0.0384469	0.0593351	0.963671	0.501904	0.550462	0.482981	0.545148
MSMEG_4839	-1.07765	0.00626143	-1.13267	0.00655168	-1.1569	0.00196678	-1.20341	0.000248521	-1.39746	3.74313e-05	-2.26402	7.14872e-08
MSMEG_6239	-1.0862	0.00105511	-1.12672	0.00150925	-0.750489	0.0108071	-3.01222	8.09973e-13	-4.31006	1.13234e-15	-4.47337	4.31986e-16
MSMEG_5576	-1.12535	3.2187e-06	-1.129	1.15253e-05	-1.24968	3.52677e-07	-1.80087	2.26908e-10	-2.557	1.32444e-13	-3.47165	2.86446e-16
MSMEG_4800	-1.17006	0.00378272	-1.08692	0.00957957	-1.24166	0.00123298	-0.152288	0.726356	-0.31663	0.377103	-0.995918	0.00439642
MSMEG_2343	-1.18526	0.353355	1.42337	0.0904826	1.51721	0.0378554	0.13033	0.9335	0.419307	0.718581	-0.229763	0.857836
MSMEG_2344	-1.20543	0.354461	1.19383	0.209746	1.89366	0.0197047	0.452132	0.749349	0.85304	0.451602	-0.371462	0.778526
MSMEG_5575	-1.21849	0.000880135	-1.15717	0.00268972	-1.03759	0.00203966	-2.13029	1.23989e-09	-3.29265	5.67296e-13	-3.45738	1.82181e-13
MSMEG_2108	-1.33827	2.14335e-07	-1.73249	1.49434e-08	-1.51246	2.03688e-08	-0.472973	0.031862	-1.03748	1.65535e-05	-1.74907	5.20958e-09
MSMEG_6242	-1.46723	0.00755712	-1.43565	0.0125628	0.272364	0.570893	-3.47743	8.44521e-09	-4.79411	3.02492e-11	-4.79208	2.23626e-11
MSMEG_4379	-1.47911	9.87477e-12	-1.74018	2.89453e-12	-2.01046	1.63576e-14	-0.202364	0.186312	-1.0423	1.69842e-08	-2.19307	1.43898e-14
MSMEG_4450	-1.49037	4.77839e-08	-1.99009	1.70757e-09	-1.84204	6.43001e-10	-1.28398	4.68174e-07	-1.43574	4.95903e-08	-1.57939	6.82571e-09
MSMEG_2106	-1.50988	1.2191e-10	-1.43114	2.33034e-09	-1.73218	4.95793e-12	-0.547508	0.00145789	-1.0079	2.52842e-07	-1.51658	1.12522e-10
MSMEG_6240	-1.79262	0.00113562	-1.73023	0.00297287	-0.45849	0.306195	-3.7247	9.42108e-11	-5.63393	8.91886e-14	-5.75766	4.54912e-14
MSMEG_6241	-1.88543	0.00370396	-1.63243	0.0145169	-0.401485	0.459523	-3.63463	1.19631e-08	-5.5717	1.10133e-11	-5.62032	7.01365e-12
MSMEG_4890	0.0153887	0.960731	-0.262005	0.105958	-0.478501	0.000861774	0.682388	1.45441e-05	1.17489	6.12444e-10	1.17302	4.7769e-10
MSMEG_5957	0.605284	0.0551467	0.602232	0.0521405	1.02595	0.000224262	0.368028	0.203069	0.597249	0.0217404	0.334893	0.201057
MSMEG_0453	-0.493966	0.120483	-0.363974	0.232051	0.306699	0.200114	-1.29564	6.42863e-08	-1.93482	3.9195e-11	-1.9797	1.88264e-11
MSMEG_2532	-0.633453	0.00109913	-0.531574	0.00832187	-0.404707	0.022602	-1.0616	2.15829e-08	-1.57749	8.5942e-12	-1.42691	4.31327e-11
MSMEG_2594	0.53406	0.307457	0.837057	0.0549084	1.23814	0.00166524	0.516882	0.21923	0.613819	0.112334	0.349239	0.366304
MSMEG_1677	-0.184313	0.543941	-0.544095	0.0140521	-0.68065	0.000595817	-0.706837	0.000589806	-0.85571	3.7632e-05	-1.3234	2.76906e-08
MSMEG_2189	0.408133	0.0170279	0.415624	0.016219	0.606546	0.000154154	0.555483	0.000585403	0.864653	7.26229e-07	1.27526	3.616e-10
MSMEG_1911	-0.0412931	0.971941	0.59955	0.282523	1.23891	0.00806357	-0.0178435	0.984651	0.335618	0.522773	-0.174876	0.748731
MSMEG_5359	-0.839669	0.0449185	-1.1078	0.0110315	-0.684928	0.0536478	-0.215243	0.634728	-0.121515	0.771645	-0.578096	0.102878
MSMEG_0560	0.234987	0.609179	0.445964	0.159521	1.0424	0.000262265	0.22061	0.484002	0.083437	0.789995	-0.0760219	0.801469
MSMEG_4350	0.14866	0.812745	0.0797561	0.857465	-0.160981	0.636027	-0.784554	0.00447351	-1.0909	0.000126732	-1.62823	5.08869e-07
MSMEG_3089	-0.159792	0.687333	-0.465849	0.0798701	-0.18788	0.419489	-0.772965	0.000381106	-1.04089	5.71616e-06	-0.895102	3.36043e-05
MSMEG_2123	-0.281841	0.488106	-0.197904	0.562928	-0.0482521	0.87459	-1.74922	3.18445e-08	-2.23816	2.85302e-10	-2.40258	6.27924e-11
MSMEG_6443	1.67884	2.14475e-07	2.22482	2.10512e-09	2.56181	3.43198e-11	1.09932	7.61678e-05	1.58815	1.65727e-07	1.80638	1.21889e-08
MSMEG_3901	0.185533	0.871108	0.379922	0.566102	1.36559	0.00575423	-0.166347	0.807284	-0.243838	0.669366	-0.452995	0.377052
MSMEG_0313	0.715673	0.00916449	1.06679	0.00020645	1.5736	1.48326e-07	0.0135008	0.974638	0.18883	0.465568	0.563521	0.0134404
MSMEG_5371	-0.831455	2.29288e-06	-1.38177	1.44128e-09	-1.33058	3.22511e-10	-0.547402	0.000471861	-0.820891	1.25502e-06	-1.29503	2.81616e-10
MSMEG_3547	0.674583	0.308094	1.08596	0.0364847	0.708128	0.145691	0.00711265	0.992772	0.247053	0.597158	0.368158	0.361194
MSMEG_5368	-1.09095	1.58298e-08	-1.23309	8.54455e-09	-1.51337	1.76053e-11	-0.429201	0.00442655	-0.98517	4.25571e-08	-1.52985	6.68775e-12
MSMEG_5369	-0.789227	0.00018838	-1.16266	2.63636e-06	-1.54149	3.59581e-09	-0.474299	0.013253	-0.972626	3.72798e-06	-1.45391	3.68406e-09
MSMEG_5370	-0.694821	1.31324e-07	-0.927227	2.82593e-09	-1.15616	3.87957e-12	-0.435549	0.000110888	-0.774242	7.02814e-09	-1.29227	1.76756e-13
MSMEG_1553	-0.231626	0.0411017	-0.350172	0.00235513	-0.408014	0.000103461	-0.560646	1.03547e-06	-0.760267	2.56911e-09	-1.02674	4.05021e-12
MSMEG_1554	-0.264106	0.0958938	-0.401559	0.00864064	-0.504139	0.000294075	-0.562705	7.398e-05	-0.969498	6.89389e-09	-1.08606	5.75369e-10
MSMEG_1057	0.340299	0.732023	1.04981	0.0826827	1.52516	0.00464416	0.295254	0.67277	0.504909	0.375351	0.273502	0.63701
MSMEG_2337	0.263458	0.80386	0.986618	0.0948956	1.44487	0.00577826	0.2324	0.738377	0.346809	0.547246	0.305445	0.58247
MSMEG_6685	-0.475084	0.0217983	-0.303676	0.151122	-0.819181	6.07657e-05	-1.02747	3.97697e-07	-1.49888	3.51284e-10	-1.50355	2.54169e-10
MSMEG_5476	0.0660129	0.880765	-0.35985	0.122497	-0.114179	0.586864	-0.922867	2.0138e-06	-1.2008	1.75893e-08	-1.01174	2.39597e-07
MSMEG_6507	0.535921	0.621412	0.609707	0.441632	1.34761	0.0350343	0.0256277	0.983102	0.112541	0.890202	-0.619774	0.336151
MSMEG_6759	-0.726956	1.02091e-06	-0.905321	8.8689e-08	-1.24848	1.62387e-11	-1.26326	1.87572e-11	-2.17242	1.12639e-16	-2.62777	1.50868e-18
MSMEG_6306	0.520374	0.665316	1.30776	0.0838493	1.46254	0.0261833	0.127938	0.895759	0.254407	0.746375	0.0872215	0.914216
MSMEG_2722	0.754948	0.525718	1.52801	0.0459423	1.94039	0.0031156	1.20912	0.0821345	1.23471	0.0613746	1.57426	0.00933955
MSMEG_2721	1.31141	0.0024024	1.54717	0.000439509	2.36769	5.14496e-08	1.12033	0.0037242	1.42068	0.000155203	1.49848	5.23721e-05
MSMEG_1242	0.782159	2.98238e-08	0.998451	6.74853e-10	1.28875	5.36708e-13	0.381762	0.0009785	0.624617	7.19688e-07	0.753125	1.93319e-08
MSMEG_3582	0.500831	0.0212032	0.900687	6.94327e-05	0.6975	0.000474114	1.24905	9.10045e-08	1.76563	6.37835e-11	2.35229	1.13252e-13
MSMEG_5683	0.326762	0.24125	0.699737	0.00288817	1.10177	1.88302e-06	0.124559	0.643146	0.309372	0.137971	0.383991	0.0509518
MSMEG_2449	-0.230129	0.336783	-0.756542	0.000274544	-1.01595	7.26108e-07	-0.0232293	0.926391	-0.520972	0.00285391	-0.556654	0.0011911
MSMEG_6612	0.446042	0.826914	1.60554	0.146475	2.02363	0.0348606	0.467897	0.71826	0.580003	0.596619	0.00562146	0.996861
MSMEG_5138	0.175007	0.847951	0.560942	0.240711	1.13472	0.00338388	-0.341395	0.521587	0.491293	0.233728	0.665755	0.0737009
MSMEG_5814	-0.0241185	0.966919	-0.53051	0.0838856	-0.21445	0.451994	-0.490313	0.0259151	-1.03444	2.06683e-05	-0.836827	0.000193749
MSMEG_3724	-0.0370202	0.941589	-0.235133	0.403518	0.12516	0.602569	1.30636	1.16772e-07	1.53816	2.58833e-09	1.39959	1.49292e-08
MSMEG_3723	-0.010786	0.994725	-0.438674	0.349881	0.00592005	0.992639	1.15567	0.00109127	1.03561	0.00276779	1.20935	0.000357242
MSMEG_3721	0.0158561	0.983685	0.120695	0.787674	-0.427819	0.21488	0.999557	0.00545102	1.19208	0.000636283	1.2211	0.000358841
MSMEG_0088	-0.508802	0.0097606	-0.524038	0.01027	-0.820106	2.76802e-05	-1.67207	4.10497e-11	-2.46761	9.83992e-15	-2.78502	6.69537e-16
MSMEG_5303	-0.2189	0.493843	-0.379325	0.120798	-0.751789	0.00063146	-0.771356	0.000537913	-0.951817	2.75301e-05	-1.13614	1.60616e-06
MSMEG_6798	-0.400393	0.00371504	-0.2222	0.12407	-0.614856	1.16753e-05	-0.711987	7.45222e-07	-1.12526	1.0073e-10	-1.51206	1.89967e-13
MSMEG_0587	-0.156245	0.900115	0.302792	0.660283	1.05114	0.0256438	0.279354	0.668731	0.32041	0.565189	-0.0787105	0.897142
MSMEG_6070	0.561245	0.437001	0.485928	0.422915	0.435418	0.403172	0.973911	0.0784844	1.25008	0.0136708	1.1044	0.0263663
MSMEG_4459	0.448098	0.506319	-0.403546	0.503156	-0.616609	0.206738	-0.913693	0.0595269	-1.22525	0.0107635	-1.18544	0.010241
MSMEG_2842	0.913688	0.0511968	1.303	0.00302178	1.90179	4.26969e-06	0.864622	0.020319	1.45358	5.49354e-05	1.90625	3.55662e-07
MSMEG_2843	0.282909	0.501396	0.734625	0.0130019	0.717704	0.00677042	0.805733	0.00346187	0.82822	0.00197987	1.0338	0.000107872
MSMEG_6785	0.226437	0.846798	1.03367	0.0939361	1.48202	0.00660495	0.386406	0.561671	0.481947	0.404646	0.224385	0.706784
MSMEG_6515	0.481686	0.600277	0.684138	0.294129	1.56135	0.0053915	0.157842	0.837813	0.313858	0.611103	-0.127213	0.841747
MSMEG_2375	-0.221267	0.847215	0.509451	0.438275	1.05884	0.0433323	0.255204	0.71826	0.27136	0.655151	-0.271141	0.643926
MSMEG_3611	0.35581	0.824602	1.24249	0.154441	1.89429	0.0125833	0.716363	0.402931	0.865193	0.264797	0.0636684	0.943595
MSMEG_1656	1.82436	5.25935e-16	2.2197	1.48321e-17	2.4489	4.44926e-19	2.03583	6.92861e-17	2.3637	1.59508e-18	2.87296	1.7871e-20
MSMEG_6021	-0.0304699	0.953391	-0.0973535	0.756142	-0.221878	0.376769	-1.74108	2.88198e-11	-2.44183	3.136e-14	-2.50345	1.36085e-14
MSMEG_0314	0.525095	0.304413	1.17711	0.00558786	1.69636	3.55323e-05	-0.228534	0.620726	-0.16605	0.687735	0.212438	0.58247
