# Supplementary material for: A Quinoxaline 1,4-Dioxide Activates DNA Repair Systems in Mycobacterium smegmatis: A Transcriptomic Study
Source: Int J Mol Sci. 2025 Apr 14;26(8):3689. doi: 10.3390/ijms26083689 (PMC12027616; doi:10.3390/ijms26083689)
Supplement: Supplementary file 1 [file ijms-26-03689-s001.zip › Table S2. DEGs functional groups.xlsx]

## Sheet: Sheet1
	30min_1/4x MIC		30min_1/2x MIC		30min_1x MIC		90min_1/4x MIC		90min_1/2x MIC		90min_1x MIC
Locus tag	log2FC	FDR	log2FC	FDR	log2FC	FDR	log2FC	FDR	log2FC	FDR	log2FC	FDR	Smegmatis mc2 (CP000480)	Func_group
MSMEG_6892	0.633079	3.02088e-09	0.839777	2.52017e-11	1.12097	6.84046e-15	1.37064	1.7573e-16	1.88758	8.78586e-20	2.18437	3.18591e-21	replicative DNA helicase	Reparation
MSMEG_1325	1.91622	3.76635e-12	2.53576	1.97955e-14	2.72674	1.09908e-15	2.03466	1.31337e-12	2.45553	1.42246e-14	2.93731	2.5547e-16	exodeoxyribonuclease V, alpha subunit	Reparation
MSMEG_1327	2.03702	1.30077e-15	2.62763	1.1029e-17	2.97421	2.27492e-19	2.12709	6.39367e-16	2.61693	4.78453e-18	2.96169	2.63571e-19	exodeoxyribonuclease V, beta subunit	Reparation
MSMEG_1328	2.21177	2.25017e-17	2.69215	6.25245e-19	3.09536	1.03072e-20	2.35906	7.3276e-18	2.74336	1.56328e-19	3.0546	1.31039e-20	exodeoxyribonuclease V, gamma subunit	Reparation
MSMEG_1383	1.51456	2.84165e-13	1.67233	7.55896e-14	2.21154	3.37505e-17	1.64803	4.60174e-14	2.05837	2.09716e-16	2.23107	2.91187e-17	endonuclease IV	Reparation
MSMEG_5534	1.00556	6.0495e-09	1.31266	6.84442e-11	1.73467	3.34204e-14	1.1197	5.70505e-10	1.4371	1.81164e-12	1.63701	8.45297e-14	ATP-dependent DNA helicase PcrA	Reparation
MSMEG_5082	2.16521	3.90854e-19	2.62448	1.19378e-20	2.99208	2.27572e-22	2.0782	1.19747e-18	2.43518	2.49077e-20	2.76258	1.25365e-21	DNA-3-methyladenine glycosylase I	Reparation
MSMEG_5044	1.55626	1.21813e-15	1.95117	1.90802e-17	2.34914	8.00416e-20	1.68682	2.63679e-16	1.9872	4.32112e-18	2.20741	3.03363e-19	ATPase	Reparation
MSMEG_5004	2.26956	2.65584e-18	2.8752	3.00449e-20	3.20241	1.06484e-21	2.25733	3.36973e-18	2.77544	2.71771e-20	3.10516	1.90396e-21	DNA repair exonuclease	Reparation
MSMEG_3078	0.616395	1.78669e-06	0.947703	1.56975e-09	1.14643	5.21589e-12	1.0946	2.51004e-11	1.28786	4.37013e-13	1.45234	2.28899e-14	excinuclease ABC, C subunit	Reparation
MSMEG_3839	1.28438	9.11692e-17	1.65229	8.1704e-19	1.91579	7.51708e-21	1.61964	8.06151e-19	1.94851	8.73913e-21	2.12605	9.01086e-22	DNA polymerase I	Reparation
MSMEG_3816	2.4419	1.88865e-19	2.95582	7.81206e-21	3.34112	1.86169e-22	2.61999	7.07827e-20	3.06539	1.35907e-21	3.29917	2.52746e-22	excinuclease ABC, B subunit	Reparation
MSMEG_3808	0.987936	1.8297e-09	1.12554	3.62551e-10	1.47454	2.16352e-13	1.59101	7.91849e-14	1.90314	1.00168e-15	2.12833	6.34583e-17	excinuclease ABC, A subunit	Reparation
MSMEG_3907	1.61975	2.47254e-08	2.43774	1.42289e-11	2.54005	1.83795e-12	1.87144	1.3542e-09	2.16254	4.3703e-11	2.36693	5.1019e-12	RecB family protein exonuclease	Reparation
MSMEG_4491	0.810219	5.67224e-10	1.09895	2.17945e-12	1.47003	5.13853e-16	0.898601	6.08476e-11	1.03689	1.49404e-12	1.21778	3.14563e-14	DNA repair protein RecO	Reparation
MSMEG_2945	2.20164	3.53806e-20	2.3572	9.34202e-21	2.41898	1.07747e-21	1.90589	5.91201e-19	2.16129	1.92421e-20	2.20828	6.96634e-21	holliday junction DNA helicase RuvB	Reparation
MSMEG_2944	2.12281	1.11176e-15	2.43439	1.16653e-16	2.45251	2.44519e-17	1.73461	8.38971e-14	1.96765	3.07258e-15	2.04823	8.91386e-16	holliday junction DNA helicase RuvA	Reparation
MSMEG_2943	1.65098	3.29045e-13	1.80319	1.08158e-13	2.03322	1.73515e-15	1.5498	1.10287e-12	1.71659	7.185e-14	1.84721	1.06128e-14	crossover junction endodeoxyribonuclease RuvC	Reparation
MSMEG_2724	2.73685	1.98311e-22	3.08176	2.37733e-23	3.13538	4.29924e-24	2.6257	4.39867e-22	3.01945	1.6212e-23	3.3113	1.91947e-24	regulatory protein RecX	Reparation
MSMEG_2723	2.67679	1.26659e-21	2.91064	2.73625e-22	3.0717	3.0466e-23	2.71036	9.8161e-22	3.14963	2.72353e-23	3.30686	7.25452e-24	protein RecA	Reparation
MSMEG_2679	1.99689	7.92248e-17	2.55129	7.11804e-19	2.8973	1.3383e-20	2.29503	5.17784e-18	2.64447	1.27221e-19	2.90114	1.34634e-20	conserved hypothetical protein	Reparation
MSMEG_2403	0.692222	8.41828e-09	0.850606	3.85965e-10	0.9809	3.37603e-12	0.881464	5.66324e-11	1.14056	1.23675e-13	1.31131	4.1735e-15	ATP-dependent DNA helicase RecG	Reparation
MSMEG_2362	1.14283	4.22532e-16	1.55717	1.07857e-18	1.72359	2.24551e-20	1.37448	8.46327e-18	1.77909	2.01713e-20	2.05908	6.76406e-22	DNA ligase, NAD-dependent	Reparation
MSMEG_2277	1.16217	3.28419e-07	1.55029	3.41813e-09	2.01651	3.82193e-12	1.54057	1.37263e-09	1.75394	5.84557e-11	1.59855	2.83679e-10	DNA ligase I, ATP-dependent	Reparation
MSMEG_1952	1.49209	8.57738e-13	1.97944	4.02105e-15	2.17385	1.13106e-16	1.47609	1.06808e-12	1.82645	6.15582e-15	2.0375	4.3154e-16	ATP-dependent DNA helicase	Reparation
MSMEG_1943	2.68356	1.66336e-21	3.1703	1.09477e-22	3.46235	4.57353e-24	2.66409	2.08012e-21	3.00244	1.002e-22	3.29359	1.18537e-23	ATP-dependent DNA helicase	Reparation
MSMEG_1757	2.78184	1.48828e-12	3.49206	2.57101e-14	4.00912	5.56571e-16	2.92248	5.48627e-13	3.35449	2.09166e-14	3.44656	8.82756e-15	DEAD/DEAH box helicase	Reparation
MSMEG_1756	2.54688	2.52312e-16	3.06445	7.26719e-18	3.59029	7.63585e-20	2.5004	6.12575e-16	2.97265	7.59313e-18	3.16042	1.44284e-18	endonuclease VIII and dna n-glycosylase with an ap lyase activity	Reparation
MSMEG_1633	3.71478	7.16501e-20	4.1492	9.70068e-21	4.5805	5.53034e-22	3.00686	3.83075e-18	3.62467	5.17339e-20	4.08037	3.79356e-21	DNA polymerase III, alpha subunit, putative	Reparation
MSMEG_1622	3.77784	6.67613e-18	4.70122	1.3459e-19	4.9655	1.77602e-20	3.70354	1.3371e-17	4.65303	8.88378e-20	5.47058	3.72775e-21	putative DNA repair polymerase	Reparation
MSMEG_6079	0.977108	4.59518e-13	1.2685	3.69333e-15	1.57405	5.25047e-18	1.01071	2.12083e-13	1.35398	1.86001e-16	1.55285	6.77288e-18	DNA repair protein RadA	Reparation
MSMEG_6275	1.89257	2.58494e-12	2.49401	1.52182e-14	2.81174	2.98867e-16	1.7266	1.69675e-11	2.05665	2.38757e-13	2.15929	6.13237e-14	DNA polymerase III subunit epsilon	Reparation
MSMEG_1941	3.36347	6.22764e-20	4.12036	1.66544e-21	4.34303	1.96398e-22	3.5505	3.11221e-20	4.00653	1.35907e-21	4.3526	2.40558e-22	helicase, UvrD/Rep family protein	Reparation
MSMEG_5935	2.05648	9.63239e-13	2.65701	8.47452e-15	2.99568	1.79e-16	1.86651	6.59152e-12	2.18836	1.36132e-13	2.3369	2.46731e-14	ATP-dependent DNA helicase	Reparation
MSMEG_1288	1.13879	7.67375e-11	1.43047	1.45035e-12	1.52848	6.95233e-14	0.814498	4.23912e-08	1.08067	9.89286e-11	1.42159	2.03828e-13	conserved hypothetical protein	Reparation
MSMEG_1247	1.1247	1.74896e-08	1.31647	2.05819e-09	1.65952	3.63519e-12	0.927359	3.95232e-07	1.18803	2.60856e-09	1.28868	3.92788e-10	conserved hypothetical protein	Reparation
MSMEG_5159	0.800427	2.91161e-08	1.054	3.04298e-10	1.40852	9.35462e-14	0.841157	1.01718e-08	1.20463	3.42397e-12	1.22125	1.87847e-12	DNA-binding response regulator, putative	Reparation
MSMEG_2905	0.782453	0.458786	1.9159	0.00509364	1.71998	0.00626419	2.08708	4.77033e-05	2.46084	1.84459e-06	2.29891	4.88677e-06	transcriptional regulator	Reparation
MSMEG_1254	0.755255	5.80751e-06	0.91818	5.34938e-07	1.33406	7.98811e-11	0.566274	0.000214556	0.738405	3.45695e-06	1.03584	7.04257e-09	DEAD/DEAH box helicase	Reparation
MSMEG_0211	0.717491	4.07121e-07	0.77608	2.63347e-07	1.16052	1.73104e-11	1.04154	2.67253e-10	1.62851	1.15533e-14	2.08035	4.5112e-17	ABC transporter, ATP-binding protein	Reparation
MSMEG_1238	0.630922	0.0179126	0.549496	0.0408847	0.929986	0.000195002	1.1095	2.87592e-05	1.6556	2.79423e-08	1.93408	1.1633e-09	type III restriction enzyme, res subunit	Reparation
MSMEG_1656	1.82436	5.25935e-16	2.2197	1.48321e-17	2.4489	4.44926e-19	2.03583	6.92861e-17	2.3637	1.59508e-18	2.87296	1.7871e-20	exodeoxyribonuclease III	Reparation
MSMEG_6763	-1.1595	1.89822e-08	-1.33561	7.29929e-09	-1.58248	2.54972e-11	-1.80084	1.41997e-12	-3.31484	4.15357e-18	-4.10611	5.5306e-20	oxidoreductase	Oxidoreductase
MSMEG_5045	1.30549	1.53489e-11	1.69592	1.23153e-13	1.99163	7.56874e-16	1.28271	2.45193e-11	1.58843	1.37857e-13	1.74065	1.33989e-14	D-2-hydroxyglutarate dehydrogenase	Oxidoreductase
MSMEG_5827	1.5717	7.37229e-11	2.23727	8.44159e-14	2.13719	6.06133e-14	1.60594	5.4817e-11	2.02306	2.34604e-13	2.26455	1.52671e-14	glyoxalase family protein	Oxidoreductase
MSMEG_5681	2.13879	5.72895e-20	2.6596	8.23026e-22	2.91608	3.94001e-23	2.03839	1.18246e-19	2.5648	6.14805e-22	2.8886	3.65389e-23	probable ferredoxin/ferredoxin--NADP reductase	Oxidoreductase
MSMEG_5680	2.45292	2.3315e-21	2.83246	2.4659e-22	3.2726	4.29924e-24	2.4539	2.30632e-21	2.98444	2.72353e-23	3.27646	4.15258e-24	glyoxalase family protein	Oxidoreductase
MSMEG_5586	1.4557	9.88291e-13	1.72199	4.97332e-14	2.20439	3.19681e-17	0.803321	1.77713e-07	1.54758	1.15773e-13	2.01164	2.10177e-16	conserved hypothetical protein	Oxidoreductase
MSMEG_5584	1.6926	6.22588e-13	2.06406	1.3407e-14	2.58398	1.45162e-17	1.23738	6.72172e-10	1.7568	1.53608e-13	2.38337	9.21422e-17	short chain dehydrogenase	Oxidoreductase
MSMEG_5520	-0.332763	0.188467	-0.433425	0.0592409	-0.655598	0.00158918	-0.623715	0.0029934	-0.761942	0.00029875	-1.0698	3.03048e-06	conserved hypothetical protein	Oxidoreductase
MSMEG_1623	3.00443	2.51581e-18	3.44013	1.88144e-19	3.98635	2.77046e-21	2.55361	8.93923e-17	3.51385	5.00852e-20	4.13078	1.33898e-21	short chain dehydrogenase	Oxidoreductase
MSMEG_2027	0.401588	0.0979049	0.525201	0.0212649	0.720664	0.000527259	0.916941	3.10376e-05	1.36622	2.66437e-08	1.61179	8.03578e-10	conserved hypothetical protein TIGR00026	Oxidoreductase
MSMEG_3955	2.41839	1.15086e-12	2.43967	2.18348e-12	3.05935	1.27008e-15	2.36156	3.99583e-12	2.93347	8.18457e-15	3.14202	8.94315e-16	conserved hypothetical protein	Oxidoreductase
MSMEG_2059	-0.00709559	0.999346	0.202324	0.727832	0.244411	0.60338	-0.270942	0.561105	-1.1469	0.00788709	-0.0626882	0.884887	NADH-quinone oxidoreductase chain e	Oxidoreductase
MSMEG_1514	0.537933	0.000365241	0.603953	0.000155503	0.799243	5.42702e-07	0.720932	3.50348e-06	0.999003	7.1467e-09	1.42653	3.57905e-12	conserved hypothetical protein	Oxidoreductase
MSMEG_6107	-0.431878	0.0342467	-0.0716024	0.768145	-0.102546	0.581784	-1.06947	9.73973e-08	-1.31264	1.69623e-09	-1.53896	6.21961e-11	limonene 1,2-monooxygenase	Oxidoreductase
MSMEG_0664	1.73498	0.000258301	2.10684	2.42627e-05	2.8617	3.61095e-08	2.20159	2.75216e-06	2.59099	1.09974e-07	2.56206	1.01231e-07	FAD dependent oxidoreductase	Oxidoreductase
MSMEG_5027	2.91674	7.03461e-11	3.33052	5.91529e-12	4.08951	1.44549e-14	2.58785	4.8861e-10	3.35232	8.04176e-13	4.0802	7.10644e-15	glyoxalase family protein	Oxidoreductase
MSMEG_4565	2.82894	3.0457e-16	3.21247	2.92555e-17	4.00399	8.4361e-20	0.999551	1.29966e-07	1.78141	7.34193e-13	2.35984	1.27758e-15	oxidoreductase	Oxidoreductase
MSMEG_4400	2.28201	7.20774e-20	2.43945	2.96181e-20	2.43946	7.51708e-21	1.96548	1.82764e-18	2.20925	7.40869e-20	2.37625	1.18986e-20	alcohol dehydrogenase, zinc-containing	Oxidoreductase
MSMEG_5216	2.13153	1.57123e-16	2.57138	4.87519e-18	2.77839	2.27492e-19	2.00472	6.59847e-16	2.63584	1.08788e-18	3.00416	4.83288e-20	glyoxalase family protein	Oxidoreductase
MSMEG_5215	1.88795	6.32509e-16	2.28951	1.90802e-17	2.41638	1.47689e-18	1.57516	3.99262e-14	2.09719	4.40667e-17	2.67224	1.7723e-19	conserved hypothetical protein	Oxidoreductase
MSMEG_3137	1.79578	3.52043e-11	2.18712	9.5957e-13	2.10695	6.27308e-13	2.33391	8.99691e-14	2.9471	2.98652e-16	3.05776	9.86191e-17	oxidoreductase	Oxidoreductase
MSMEG_5826	1.79394	6.32509e-16	2.27931	7.26719e-18	2.42638	4.54364e-19	1.77622	9.41717e-16	2.21503	4.78453e-18	2.43991	4.26453e-19	pyruvate decarboxylase	Oxidoreductase
MSMEG_3909	1.66692	2.77151e-12	1.79632	1.28065e-12	2.21271	2.6668e-15	1.63441	5.36792e-12	1.97845	4.48297e-14	2.2188	2.49928e-15	conserved hypothetical protein	Oxidoreductase
MSMEG_3911	1.61786	0.000912184	1.42715	0.00537134	2.28272	1.88302e-06	1.79031	0.000202881	2.33183	1.45526e-06	2.41903	5.08869e-07	oxidoreductase	Oxidoreductase
MSMEG_5532	1.26865	6.98404e-06	1.54174	5.484e-07	2.10265	3.786e-10	1.27363	3.56469e-06	1.56866	6.93034e-08	1.98963	5.60525e-10	FAD dependent oxidoreductase	Oxidoreductase
MSMEG_3136	1.14983	5.04231e-08	1.53494	2.70435e-10	1.49727	1.14875e-10	1.37961	1.53211e-09	1.70101	8.5942e-12	1.93358	3.10035e-13	heme peroxidase superfamily protein	Oxidoreductase
MSMEG_2177	1.14432	0.000675002	1.47843	2.75356e-05	1.28791	7.11875e-05	1.77112	1.27276e-07	2.10372	2.44195e-09	2.37524	1.20738e-10	fmnh2-utilizing oxygenase	Oxidoreductase
MSMEG_2720	0.990672	0.0177159	1.53026	0.000225267	1.88233	2.76244e-06	1.05857	0.00469702	1.2304	0.000730095	1.01641	0.00388916	NADH ubiquinone oxidoreductase, 20 kda subunit	Oxidoreductase
MSMEG_5533	0.970906	2.14865e-07	1.2642	3.48986e-09	1.654	2.80713e-12	1.0768	2.37921e-08	1.31401	2.92026e-10	1.60647	3.39781e-12	4Fe-4S ferredoxin, iron-sulfur binding	Oxidoreductase
MSMEG_3809	0.96682	6.46402e-08	1.11541	1.07397e-08	1.42783	1.44999e-11	1.29868	1.7527e-10	1.59251	1.3448e-12	1.87895	2.96597e-14	conserved hypothetical protein	Oxidoreductase
MSMEG_1971	0.959972	0.216444	0.82272	0.250084	1.29	0.0243238	0.389857	0.573613	0.741884	0.176325	0.78491	0.127914	propane monooxygenase hydroxylase large subunit	Oxidoreductase
MSMEG_1114	0.94261	0.00232588	1.3279	4.48033e-05	1.17445	7.82233e-05	1.92428	1.73435e-08	2.7941	4.00144e-12	3.26223	1.00535e-13	short chain dehydrogenase	Oxidoreductase
MSMEG_2719	0.923215	0.0119906	1.04474	0.00476394	1.55257	9.87883e-06	1.10219	0.00180939	1.54508	1.3344e-05	1.12093	0.000834884	hydrogen:quinone oxidoreductase	Oxidoreductase
MSMEG_2841	0.905893	4.21056e-06	1.06424	6.46508e-07	1.45854	3.44616e-10	1.15724	4.32714e-08	1.47813	2.29252e-10	2.09775	1.12843e-13	putative monooxygenase	Oxidoreductase
MSMEG_1689	0.88954	0.128137	1.10706	0.0342952	1.10507	0.0174705	0.737362	0.128805	1.20041	0.00543448	0.996769	0.0186072	3-oxoacyl-[acyl-carrier-protein] reductase	Oxidoreductase
MSMEG_6753	0.885718	0.0033199	1.46894	5.48425e-06	1.42842	2.55528e-06	1.39218	2.39181e-06	1.9004	4.38267e-09	2.15711	2.23937e-10	oxidoreductase, short chain dehydrogenase/reductase family protein	Oxidoreductase
MSMEG_2949	0.85133	1.9543e-05	0.978128	4.87818e-06	1.2597	1.21994e-08	0.93725	2.33377e-06	1.13014	6.09762e-08	1.07281	1.15466e-07	carbon-monoxide dehydrogenase	Oxidoreductase
MSMEG_2906	0.833654	0.0765972	0.632107	0.179678	0.903826	0.0219848	2.20682	2.0152e-07	2.20183	1.44068e-07	2.26596	6.21543e-08	conserved hypothetical protein	Oxidoreductase
MSMEG_3583	0.658616	0.00234514	1.02934	1.03934e-05	1.03968	2.26981e-06	1.61207	2.9129e-10	2.05048	7.95926e-13	2.60514	2.46264e-15	monooxygenase	Oxidoreductase
MSMEG_6703	0.647688	0.326377	1.2167	0.0154707	0.529149	0.283974	1.71725	0.000110469	1.95021	9.80156e-06	2.33471	2.2393e-07	N5,N10- methylenetetrahydromethanopterin reductase-related protein	Oxidoreductase
MSMEG_4707	0.631931	0.611101	1.05334	0.220722	1.66514	0.0231687	0.61032	0.476513	0.70572	0.358118	0.199479	0.808962	non-heme bromoperoxidase BPO-A2	Oxidoreductase
MSMEG_4422	0.629843	0.270512	0.571402	0.260101	0.32661	0.485639	1.17975	0.00505541	0.999223	0.0154686	0.39435	0.381213	oxidoreductase	Oxidoreductase
MSMEG_1749	0.602347	0.02534	1.30843	2.60191e-06	1.17406	4.99981e-06	0.845402	7.9485e-05	1.25441	7.52996e-08	1.62542	2.77389e-10	putative monooxygenase	Oxidoreductase
MSMEG_4064	0.583004	0.0654445	0.878056	0.00365507	0.762025	0.00485703	2.00468	4.28464e-09	2.38158	6.43885e-11	2.66565	3.91453e-12	zinc-binding alcohol dehydrogenase	Oxidoreductase
MSMEG_5732	0.553026	0.000588219	0.601648	0.000372936	0.389041	0.00751854	0.99506	3.78293e-08	1.81394	1.0673e-13	2.0316	6.63032e-15	monooxygenase	Oxidoreductase
MSMEG_6621	0.54689	0.0873671	1.09643	5.04598e-05	1.1679	5.51628e-06	0.575603	0.031578	0.747323	0.0019377	1.0481	1.36849e-05	bacterial luciferase family protein	Oxidoreductase
MSMEG_0600	0.54642	0.237398	0.563307	0.165474	1.06478	0.00258046	0.411043	0.263621	0.490034	0.144444	0.375968	0.252224	dehydrogenase	Oxidoreductase
MSMEG_4032	0.534259	0.030305	0.979705	8.19233e-05	0.79748	0.000361943	1.73588	8.5586e-10	2.06384	1.12907e-11	2.51457	9.17066e-14	zinc-binding alcohol dehydrogenase	Oxidoreductase
MSMEG_5100	0.500115	5.30642e-05	0.698572	6.04608e-07	1.01698	7.60477e-11	0.697199	1.45596e-07	1.14727	4.49521e-12	1.57099	3.91343e-15	pyruvate ferredoxin/flavodoxin oxidoreductase family protein	Oxidoreductase
MSMEG_5022	0.472454	0.310258	0.643509	0.0943894	0.926342	0.00524553	-2.24642	7.23341e-10	-1.93357	5.56192e-09	-1.81108	1.19849e-08	flavin-containing monooxygenase FMO	Oxidoreductase
MSMEG_5443	0.441418	0.000102552	0.643322	6.43262e-07	0.887645	2.41616e-10	0.371689	0.000544825	0.690571	2.78845e-08	1.19266	2.42923e-13	dehydrogenase	Oxidoreductase
MSMEG_0451	0.440505	0.675129	0.647159	0.36134	1.30626	0.0211051	-1.01838	0.0638232	-1.07106	0.0412797	-1.86792	0.000834884	oxidoreductase, FAD-linked	Oxidoreductase
MSMEG_1516	0.439855	6.30383e-05	0.725674	3.44336e-08	0.952583	2.58078e-11	0.526119	2.55427e-06	0.795884	8.34678e-10	1.16824	1.9124e-13	thioredoxin reductase	Oxidoreductase
MSMEG_0665	0.438902	0.0265265	0.793331	8.8411e-05	1.69435	1.15642e-11	0.936706	2.26957e-06	1.08039	1.21073e-07	1.44165	2.69884e-10	sarcosine oxidase subunit beta, putative	Oxidoreductase
MSMEG_6454	0.434078	0.00232581	0.647654	2.96433e-05	0.424959	0.00128142	0.820536	1.63466e-07	1.41447	1.92522e-12	1.84686	4.66446e-15	conserved hypothetical protein	Oxidoreductase
MSMEG_5966	0.396731	0.10351	0.515409	0.024091	1.06016	2.95954e-06	0.217102	0.334554	0.0390738	0.877359	-0.078057	0.728006	oxidoreductase, short chain dehydrogenase/reductase family protein	Oxidoreductase
MSMEG_3445	0.377281	0.601144	0.659863	0.173545	1.00646	0.0128168	0.357912	0.458118	0.84389	0.0285134	0.647257	0.0892152	5,10-methylenetetrahydromethanopterin reductase	Oxidoreductase
MSMEG_4351	0.309989	0.159343	0.632894	0.00151429	0.546373	0.00208002	0.971206	1.0881e-06	1.45838	2.70967e-10	1.67027	1.1122e-11	putative oxidoreductase YjgI	Oxidoreductase
MSMEG_5819	0.306512	0.634614	-0.189639	0.734702	0.28903	0.473795	0.0795261	0.885322	0.595158	0.103264	1.0207	0.00267027	pyridoxamine 5'-phosphate oxidase family protein	Oxidoreductase
MSMEG_0686	0.299693	0.861363	1.39476	0.108715	1.99144	0.00964017	0.403935	0.691404	0.540032	0.52401	0.16491	0.856254	oxidoreductase	Oxidoreductase
MSMEG_2791	0.292786	0.321444	0.457241	0.0586428	0.204717	0.354099	0.855762	0.000143212	1.33243	6.79028e-08	1.59977	1.23758e-09	pyridoxamine 5'-phosphate oxidase family protein	Oxidoreductase
MSMEG_6747	0.275918	0.188597	0.612952	0.00109645	0.476516	0.00391145	0.654607	0.000177328	0.867268	1.95914e-06	1.05857	4.44281e-08	oxidoreductase	Oxidoreductase
MSMEG_1513	0.257923	0.0562172	0.43217	0.00130943	0.700218	3.63301e-07	0.57689	1.07281e-05	0.890514	3.3807e-09	1.13381	1.79576e-11	conserved hypothetical protein	Oxidoreductase
MSMEG_6859	0.228031	0.498585	0.444076	0.0730834	0.363522	0.0879806	1.17096	2.82032e-06	1.88596	1.83542e-10	2.23943	3.34955e-12	oxidoreductase	Oxidoreductase
MSMEG_2852	0.196183	0.749572	0.00452714	0.991608	0.293887	0.403326	0.775818	0.0029251	1.53539	6.04003e-08	1.64597	1.01143e-08	3-oxoacyl-[acyl-carrier-protein] reductase	Oxidoreductase
MSMEG_5305	0.0968222	0.856749	0.341271	0.238456	0.519251	0.0313529	0.302197	0.266174	0.80349	0.00121925	1.18313	7.15624e-06	choline dehydrogenase	Oxidoreductase
MSMEG_2310	0.0670635	0.87933	0.107166	0.694272	0.435053	0.0278464	0.574134	0.00663289	0.961469	1.3909e-05	1.12935	8.96168e-07	monooxygenase	Oxidoreductase
MSMEG_5813	0.0460123	0.941589	-0.0920997	0.842089	0.0257758	0.94222	-0.757054	0.00302186	-0.731819	0.003056	-1.05314	6.56069e-05	carveol dehydrogenase	Oxidoreductase
MSMEG_5235	0.0200365	0.964237	-0.120558	0.647886	0.00903954	0.971363	-1.03197	1.67852e-06	-1.24873	5.60925e-08	-1.207	7.30234e-08	short chain dehydrogenase family protein	Oxidoreductase
MSMEG_1682	-0.069869	0.816898	-0.314132	0.0653088	-0.594398	0.000141844	-0.736016	1.20068e-05	-0.724369	9.98845e-06	-1.04657	1.60799e-08	flavin-containing monooxygenase FMO	Oxidoreductase
MSMEG_1968	-0.11546	0.855914	-0.147567	0.713026	-0.361569	0.233417	0.426379	0.242765	0.633802	0.0516614	1.1213	0.000330559	putative oxidoreductase	Oxidoreductase
MSMEG_5234	-0.168819	0.602309	-0.395263	0.0841085	-0.398277	0.0418343	-0.953581	4.49041e-06	-1.09771	3.67328e-07	-1.36363	7.37469e-09	short-chain dehydrogenase/reductase SDR	Oxidoreductase
MSMEG_5300	-0.213105	0.476088	-0.0771093	0.776738	-0.1954	0.332079	-1.19753	1.73435e-08	-2.04046	5.57449e-13	-1.73988	7.55687e-12	short-chain type dehydrogenase/reductase	Oxidoreductase
MSMEG_6884	-0.244443	0.66599	0.0318243	0.947529	0.437178	0.144028	0.253019	0.471026	0.858029	0.00244974	1.15602	4.91485e-05	NADP oxidoreductase, coenzyme f420-dependent:6-phosphogluconate dehydrogenase, nad-binding, putative	Oxidoreductase
MSMEG_0216	-0.291567	0.556856	0.162166	0.697011	0.0368759	0.919397	-0.651564	0.0451917	-0.659639	0.0328229	-1.1565	0.00028472	3-hydroxyacyl-CoA dehydrogenase	Oxidoreductase
MSMEG_0329	-0.330533	0.550311	-0.180436	0.690863	-0.115191	0.760612	-1.95435	4.47046e-10	-2.60705	3.06532e-12	-2.82124	6.88989e-13	FMN oxidoreductase	Oxidoreductase
MSMEG_4169	-0.508892	0.181479	-0.385306	0.275942	-0.398019	0.177539	-1.32418	2.46147e-06	-1.66343	6.1003e-08	-1.79742	1.31811e-08	3-oxoacyl-[acyl-carrier-protein] reductase	Oxidoreductase
MSMEG_2535	-0.53737	0.0442209	-0.36031	0.18037	-0.285785	0.20558	-0.793397	0.000177942	-1.16381	5.66714e-07	-1.31659	5.70132e-08	dehydrogenase/reductase SDR family protein member 10	Oxidoreductase
MSMEG_4451	-0.563311	0.000430916	-0.858438	3.46319e-06	-1.02757	2.21686e-08	-0.770277	3.46204e-06	-0.874143	2.96229e-07	-1.11209	2.9153e-09	probable monooxygenase	Oxidoreductase
MSMEG_3603	-0.574326	2.45461e-05	-0.739681	1.55092e-06	-1.30157	3.61497e-12	-1.03116	4.7138e-10	-1.4583	2.19505e-13	-1.88301	7.26737e-16	oxidoreductase, zinc-binding dehydrogenase family protein	Oxidoreductase
MSMEG_0715	-0.576398	0.271016	-0.0862676	0.875705	0.539222	0.105932	-0.814105	0.00510762	-1.15284	0.000159829	-0.8477	0.00220093	3-oxoacyl-[acyl-carrier-protein] reductase	Oxidoreductase
MSMEG_4650	-0.616597	0.0520614	-0.686955	0.0304459	-0.961661	0.00124483	-1.17439	9.68557e-06	-1.41646	5.32486e-07	-1.48015	2.08231e-07	putative oxidoreductase YisS	Oxidoreductase
MSMEG_3094	-0.688386	0.00511983	-0.747149	0.0040824	-1.1885	6.42892e-06	-1.32339	3.19502e-08	-2.32719	6.60518e-13	-2.78737	1.78933e-14	oxidoreductase, zinc-binding dehydrogenase family protein	Oxidoreductase
MSMEG_3581	-0.731309	0.000155208	-1.19501	3.49046e-07	-1.54275	4.99894e-10	0.745543	0.000108268	0.522859	0.00368377	0.153172	0.406339	FabG protein	Oxidoreductase
MSMEG_6582	-0.759819	1.90282e-05	-0.685661	0.000208617	-1.08847	2.67651e-08	0.132128	0.470061	-0.335547	0.029834	-0.843831	1.51222e-06	pyridine nucleotide-disulphide oxidoreductase domain protein	Oxidoreductase
MSMEG_0530	-0.770131	0.00646536	-1.02801	0.000770502	-0.986976	0.00025159	-0.686567	0.0113303	-0.747808	0.00432737	-0.902818	0.000590311	short chain dehydrogenase	Oxidoreductase
MSMEG_5576	-1.12535	3.2187e-06	-1.129	1.15253e-05	-1.24968	3.52677e-07	-1.80087	2.26908e-10	-2.557	1.32444e-13	-3.47165	2.86446e-16	D-mannonate oxidoreductase	Oxidoreductase
MSMEG_4800	-1.17006	0.00378272	-1.08692	0.00957957	-1.24166	0.00123298	-0.152288	0.726356	-0.31663	0.377103	-0.995918	0.00439642	3-oxoacyl-(acyl-carrier-protein) reductase, putative	Oxidoreductase
MSMEG_2842	0.913688	0.0511968	1.303	0.00302178	1.90179	4.26969e-06	0.864622	0.020319	1.45358	5.49354e-05	1.90625	3.55662e-07	nitrilotriacetate monooxygenase component A	Oxidoreductase
MSMEG_2718	0.760999	0.369726	1.44635	0.0181971	1.66765		1.32264	0.0235398	1.46669	0.00812957	1.28614		Fe-S cluster biogenesis protein NfuA,	Transport
MSMEG_1711	0.823308	0.529115	-0.0652895	0.964341	0.437041		-1.63258	0.00273346	-2.33176	0.000145849	-1.2413		ABC-type sugar transport system	Transport
MSMEG_6846	0.871255	0.322304	0.944608	0.201075	0.965887		0.978484	0.127028	0.85208	0.176325	1.48565		TRAP-type C4-dicarboxylate transport system, small permease component YiaM	Transport
MSMEG_2925	1.99811	0.041219	1.64729	0.087492	1.30382		0.32242	0.800771	0.473051	0.654588	-0.211079		ABC transporter permease	Transport
MSMEG_2926	2.11456	0.0388391	1.45705	0.148974	1.76691		0.48416	0.675683	0.515559	0.602055	0.112072		glycine betaine/carnitine/choline transport ATP-binding protein opuCA	Transport
MSMEG_6758	-0.772448	8.55066e-05	-1.03122	3.99029e-06	-1.39747	2.24556e-09	-1.37954	3.12888e-09	-2.28448	7.90685e-14	-2.85917	6.08669e-16	transport integral membrane protein	Transport
MSMEG_5659	1.14519	5.86267e-12	1.51422	3.26054e-14	1.83273	8.90337e-17	1.07005	2.39612e-11	1.51891	6.82532e-15	1.88956	4.4184e-17	ABC transporter, ATP-binding protein	Transport
MSMEG_5061	-0.442111	0.000264	-0.571615	2.08074e-05	-0.79864	1.01855e-08	-0.608557	1.4552e-06	-0.96306	1.69779e-10	-1.14967	3.24268e-12	Bacterial extracellular solute-binding protein	Transport
MSMEG_5060	-0.473213	0.00319761	-0.699551	7.80006e-05	-0.935547	1.37929e-07	-0.686657	2.18321e-05	-1.00078	2.83009e-08	-1.32046	9.84809e-11	ABC transporter, permease protein SugA	Transport
MSMEG_5059	-0.407623	0.0495376	-0.785336	0.000271637	-0.805782	3.70478e-05	-0.588454	0.00178318	-0.880461	8.39479e-06	-1.20744	3.47361e-08	ABC transporter, permease protein SugB	Transport
MSMEG_5058	-0.350496	0.0154724	-0.525765	0.000571722	-0.630757	1.07237e-05	-0.617866	1.72508e-05	-1.02305	1.75567e-09	-1.26568	1.77627e-11	ABC transporter, ATP-binding protein SugC	Transport
MSMEG_3024	1.37966	6.45738e-09	1.90864	1.73556e-11	2.24568	1.25076e-13	1.45379	1.69743e-09	1.75546	2.07482e-11	1.93336	1.99972e-12	conserved hypothetical protein	Transport
MSMEG_1235	3.04983	4.18559e-18	3.53571	2.27008e-19	3.8794	1.06101e-20	2.88299	1.435e-17	3.62135	5.67631e-20	4.15056	2.70329e-21	sulfate permease	Transport
MSMEG_3405	2.80079	2.58162e-12	2.80649	4.67136e-12	3.49674	1.29213e-14	3.18745	2.17483e-13	3.63414	8.05546e-15	4.02294	7.11828e-16	methylenomycin A resistance protein	Transport
MSMEG_2991	2.47189	5.32829e-18	2.72318	1.07857e-18	2.93446	5.96101e-20	2.78114	1.11723e-18	3.61629	2.71882e-21	3.99749	2.57163e-22	permease of the major facilitator superfamily protein	Transport
MSMEG_3815	2.16141	7.15711e-18	2.67478	1.4826e-19	2.95185	5.76093e-21	2.17574	7.92862e-18	2.66466	5.67631e-20	2.90698	6.96634e-21	possible drug efflux membrane protein	Transport
MSMEG_0851	2.06917	9.41575e-12	2.37712	8.82944e-13	2.78131	6.1316e-15	1.57783	3.28127e-09	1.9916	1.31973e-11	2.22571	7.93212e-13	Citrate transporter	Transport
MSMEG_0662	1.83331	7.18534e-07	2.43272	7.59902e-09	3.10255	1.85798e-11	3.19959	1.53124e-11	3.62925	7.09627e-13	3.64302	4.61861e-13	putrescine transport ATP-binding protein PotG	Transport
MSMEG_5187	1.78535	2.93928e-14	2.28817	2.46897e-16	2.55629	5.57999e-18	1.56332	4.24337e-13	2.17931	1.8408e-16	2.74174	1.00517e-18	tetracycline-resistance determinant TetV	Transport
MSMEG_2680	1.78241	2.93641e-12	1.95827	8.8583e-13	2.35952	3.63713e-15	1.93945	5.35591e-13	2.28515	9.03503e-15	2.73727	1.49504e-16	amino acid transporter	Transport
MSMEG_1234	1.72946	2.09482e-06	1.99665	2.19714e-07	2.54212	1.73709e-10	1.77603	1.89592e-06	2.4487	8.60013e-10	2.85999	1.0264e-11	taurine import ATP-binding protein TauB	Transport
MSMEG_2725	1.6713	2.15497e-14	1.7589	1.64453e-14	2.04405	1.23823e-16	1.76425	6.99611e-15	2.09624	1.00482e-16	2.31282	9.3099e-18	glutamate transporter permease protein GluD	Transport
MSMEG_6245	1.42981	2.6657e-05	1.63023	6.39385e-06	2.18813	8.77617e-09	1.1544	0.000193474	1.5088	2.8057e-06	1.86885	5.41301e-08	chloramphenicol resistance protein	Transport
MSMEG_5660	1.4289	2.42579e-14	1.93383	6.49703e-17	2.2663	4.54364e-19	1.27658	2.76739e-13	1.83107	6.24519e-17	2.20203	8.06937e-19	ABC transporter ATP-binding protein	Transport
MSMEG_3837	1.06247	5.45707e-14	1.42802	1.79457e-16	1.63817	1.60777e-18	1.30618	6.23113e-16	1.57783	5.50774e-18	1.72128	5.3958e-19	conserved hypothetical protein	Transport
MSMEG_0449	1.05525	4.98579e-05	1.25215	7.63622e-06	1.37376	4.28547e-07	0.851492	0.000403949	1.51009	4.95903e-08	1.76634	2.01461e-09	transporter, major facilitator family protein, putative	Transport
MSMEG_5102	1.00431	1.05772e-08	1.14111	2.25246e-09	1.66477	1.33974e-13	1.07006	2.08411e-09	1.50615	1.00354e-12	2.10688	5.51095e-16	ABC transporter ATP-binding protein	Transport
MSMEG_5661	0.790041	0.00125172	1.4011	5.78606e-07	1.35092	2.92247e-07	0.282097	0.247169	0.692939	0.00183067	1.04302	9.08607e-06	ABC transporter ATP-binding protein	Transport
MSMEG_2188	0.788038	1.95548e-06	1.1059	9.52316e-09	1.05866	5.00203e-09	0.748041	3.01698e-06	1.25131	1.27606e-10	1.81508	3.44351e-14	integral membrane protein	Transport
MSMEG_6120	0.281484	0.751576	0.440599	0.438275	0.00501794	0.995727	-1.96653	2.09642e-06	-1.90528	2.477e-06	-1.79063	3.86107e-06	peptide transport system ATP-binding protein	Transport
MSMEG_6124	0.216863	0.800199	-0.0835362	0.89651	0.890066	0.0227917	-1.3342	0.000252398	-1.58315	3.19681e-05	-1.18894	0.000451566	putative ABC transporter periplasmic oligopeptide-binding protein	Transport
MSMEG_6121	-0.00218842	0.997998	-0.156048	0.832474	-0.0389012	0.949123	-1.71506	3.16913e-07	-1.29906	9.46749e-06	-1.41615	2.3722e-06	dipeptide transport ATP-binding protein DppD	Transport
MSMEG_1293	-0.043595	0.92234	-0.728792	0.00276692	-0.744155	0.000626372	-0.698544	0.00110954	-0.802518	0.000175041	-1.01273	6.71318e-06	xanthine/uracil permeases family protein	Transport
MSMEG_6123	-0.0519679	0.972871	-0.779182	0.368453	-0.0857927	0.911252	-1.80282	0.000217022	-1.4308	0.00125333	-1.80027	0.000132716	ABC transporter, membrane spanning protein	Transport
MSMEG_6119	-0.169522	0.913682	-0.226302	0.808302	-0.0115548	0.988918	-1.08711	0.0155692	-1.06903	0.0137618	-2.38779	2.14673e-05	conserved hypothetical protein	Transport
MSMEG_6018	-0.23687	0.251761	-0.406862	0.024091	-0.484616	0.00242909	-1.41948	6.62192e-11	-1.92722	8.19263e-14	-2.12785	8.01707e-15	xylose transport system permease protein XylH	Transport
MSMEG_6020	-0.305629	0.305321	-0.757167	0.00390903	-0.609266	0.00676394	-1.49399	6.70157e-09	-2.21637	2.36297e-12	-2.42254	3.18418e-13	D-xylose-binding periplasmic protein	Transport
MSMEG_5571	-0.327326	0.0528542	-0.280393	0.101295	-0.159796	0.312798	-1.32821	1.19383e-11	-2.07052	8.94222e-16	-2.23346	1.37516e-16	ABC transporter ATP-binding protein	Transport
MSMEG_3598	-0.404763	9.77882e-05	-0.611393	4.92609e-07	-0.866466	7.06133e-11	-0.699586	6.44903e-09	-1.1203	2.34604e-13	-1.33766	3.71292e-15	periplasmic sugar-binding proteins	Transport
MSMEG_6122	-0.412786	0.742088	-0.235435	0.79867	0.400466	0.525428	-1.57799	0.000333663	-2.11104	1.59657e-05	-1.79429	5.97549e-05	ABC transporter, membrane spanning protein	Transport
MSMEG_5573	-0.439767	0.0267284	-0.348456	0.0830227	-0.24277	0.172772	-1.52713	1.82488e-11	-2.23427	5.72807e-15	-2.46333	6.24725e-16	sugar ABC transporter permease protein	Transport
MSMEG_3090	-0.469138	0.024906	-0.699876	0.00146433	-0.622066	0.00125418	-1.35834	9.56668e-10	-2.08603	1.62079e-13	-2.23594	3.02678e-14	ribose transport system permease protein RbsC	Transport
MSMEG_3599	-0.485132	0.000222242	-0.821908	2.04358e-07	-0.896875	5.09916e-09	-0.760648	1.22603e-07	-1.19492	1.12305e-11	-1.52214	5.01142e-14	sugar-binding transcriptional regulator, LacI family protein	Transport
MSMEG_3091	-0.504659	0.0427799	-0.550198	0.0274351	-0.564545	0.0096891	-1.24095	1.61326e-07	-2.2506	1.79463e-12	-2.49666	1.85629e-13	ribose transport ATP-binding protein RbsA	Transport
MSMEG_4170	-0.515238	0.0150372	-0.403935	0.0605816	-0.577945	0.0028673	-1.14337	2.92462e-08	-1.82894	3.01511e-12	-1.90076	1.07873e-12	ribose transport ATP-binding protein RbsA	Transport
MSMEG_4171	-0.544771	0.0410384	-0.579194	0.0300527	-0.732911	0.00257622	-1.40534	1.31156e-08	-1.9023	4.26767e-11	-2.21794	2.11433e-12	ribose transport system permease protein RbsC	Transport
MSMEG_6019	-0.566026	0.00851679	-0.585734	0.00893721	-0.697792	0.000621652	-1.5712	1.24013e-10	-1.99924	6.78666e-13	-2.4349	1.1361e-14	ABC-type sugar transport system ATPase component	Transport
MSMEG_3601	-0.581106	4.56544e-07	-0.803646	4.86406e-09	-0.951341	1.66992e-11	-0.890245	8.79804e-11	-1.33465	9.01418e-15	-1.74193	2.32644e-17	ribose/xylose/arabinose/galactoside ABC-type transport systems, permease components	Transport
MSMEG_5572	-0.63323	0.00264958	-0.489642	0.0246023	-0.403113	0.0303534	-1.46373	2.86581e-10	-2.23173	4.79242e-14	-2.70266	9.134e-16	sugar ABC transporter permease protein	Transport
MSMEG_3602	-0.641521	1.72591e-06	-0.794581	1.65394e-07	-1.06206	6.98206e-11	-0.891456	2.73526e-09	-1.39263	1.72365e-13	-1.68851	2.03995e-15	ribose transport ATP-binding protein RbsA	Transport
MSMEG_5574	-0.662929	0.00234514	-0.47654	0.0338519	-0.413555	0.0316704	-1.56346	2.8406e-10	-2.54443	1.16406e-14	-3.02503	3.28948e-16	substrate binding protein	Transport
MSMEG_4172	-0.835252	0.000327556	-0.984814	0.000112694	-0.717546	0.000863872	-1.14789	1.79441e-07	-1.85883	2.27886e-11	-2.21158	7.23088e-13	D-ribose-binding periplasmic protein RbsB	Transport
MSMEG_5371	-0.831455	2.29288e-06	-1.38177	1.44128e-09	-1.33058	3.22511e-10	-0.547402	0.000471861	-0.820891	1.25502e-06	-1.29503	2.81616e-10	ectoine/hydroxyectoine ABC transporter, ATP-binding protein	Transport
MSMEG_5368	-1.09095	1.58298e-08	-1.23309	8.54455e-09	-1.51337	1.76053e-11	-0.429201	0.00442655	-0.98517	4.25571e-08	-1.52985	6.68775e-12	ectoine/hydroxyectoine ABC transporter solute-binding protein	Transport
MSMEG_5369	-0.789227	0.00018838	-1.16266	2.63636e-06	-1.54149	3.59581e-09	-0.474299	0.013253	-0.972626	3.72798e-06	-1.45391	3.68406e-09	ectoine/hydroxyectoine ABC transporter, permease protein EhuC	Transport
MSMEG_5370	-0.694821	1.31324e-07	-0.927227	2.82593e-09	-1.15616	3.87957e-12	-0.435549	0.000110888	-0.774242	7.02814e-09	-1.29227	1.76756e-13	ectoine/hydroxyectoine ABC transporter, permease protein EhuD	Transport
MSMEG_6903	-0.674285	2.78128e-06	-0.58161	7.92137e-05	-0.817344	5.72471e-08	-0.457163	0.000413415	-0.732792	2.82846e-07	-1.02307	4.06318e-10	transcriptional regulator, PadR family protein	Transcr_reg
MSMEG_0092	-0.293052	0.17377	-0.440983	0.0251291	-0.289237	0.0816063	-0.644479	0.000292333	-1.0367	1.89715e-07	-1.08745	6.23188e-08	probable transcriptional regulatory protein	Transcr_reg
MSMEG_0219	2.33737	1.41747e-16	2.61217	2.22194e-17	3.09524	1.68513e-19	1.91414	7.34433e-15	2.2033	2.03281e-16	2.28064	7.14735e-17	RNA polymerase sigma-70 factor, family protein	Transcr_reg
MSMEG_1420	1.50271	1.48663e-06	1.86137	5.03107e-08	2.10449	1.04737e-09	0.707374	0.00509696	1.10425	1.90416e-05	1.89841	7.79754e-10	probable transcriptional regulatory protein	Transcr_reg
MSMEG_2743	2.43009	2.8486e-18	2.83016	1.88144e-19	2.8897	3.44966e-20	2.23592	1.63057e-17	2.70034	1.76707e-19	2.98185	1.72926e-20	transcriptional regulator, NrdR family protein	Transcr_reg
MSMEG_2740	1.38111	6.95014e-18	1.55928	1.08822e-18	1.58955	1.39506e-19	1.38207	7.92862e-18	1.7158	4.29909e-20	1.87597	3.81684e-21	LexA repressor	Transcr_reg
MSMEG_1953	1.24578	1.12531e-07	1.35209	5.84353e-08	1.7515	8.00093e-11	1.12032	4.5574e-07	1.76915	4.64818e-11	2.34856	9.77832e-14	transcription factor WhiB	Transcr_reg
MSMEG_1919	0.430464	0.338977	0.293567	0.466409	1.01824	0.00198364	0.803387	0.0181848	0.99296	0.00265708	1.55108	1.11097e-05	Transcription factor WhiB	Transcr_reg
MSMEG_1763	0.942714	1.69395e-06	0.673746	0.000539185	1.01551	2.83116e-07	0.634889	0.0004136	0.913097	1.44448e-06	1.05773	7.68737e-08	leucine-responsive regulatory protein	Transcr_reg
MSMEG_1597	-0.212318	0.668404	-0.476841	0.160741	-0.630496	0.0299854	-0.899094	0.00199092	-1.25341	3.772e-05	-1.39067	7.30432e-06	Transcription factor WhiB	Transcr_reg
MSMEG_6199	0.214007	0.872089	0.705116	0.295375	0.484081	0.433026	-1.26902	0.00745893	-1.6675	0.000840311	-1.61744	0.000801802	Transcription factor WhiB	Transcr_reg
MSMEG_0663	4.2286	1.9789e-15	4.89119	1.46821e-16	5.35529	1.04676e-17	4.74845	1.7573e-16	5.08184	2.70194e-17	5.07657	2.08577e-17	TetR-family protein transcriptional regulator	Transcr_reg
MSMEG_5025	3.91166	2.29711e-17	4.18202	7.64156e-18	5.10582	5.96101e-20	3.54933	1.48817e-16	4.17022	3.40017e-18	4.70298	2.19106e-19	putative transcriptional regulator	Transcr_reg
MSMEG_1301	3.29087	7.19572e-08	3.75772	3.8003e-09	4.14745	6.62036e-11	1.97756	1.68736e-05	2.87753	3.33917e-09	3.88452	8.56612e-13	NanT3	Transcr_reg
MSMEG_5000	2.26441	2.27089e-14	2.43868	8.75887e-15	3.03089	1.72315e-17	1.7234	4.92563e-12	2.21255	1.17215e-14	2.63518	1.98361e-16	transcriptional regulator, LysR family protein	Transcr_reg
MSMEG_5214	2.25538	2.32431e-15	2.50491	4.80073e-16	2.71215	2.16513e-17	2.24446	3.51616e-15	2.80659	1.66382e-17	3.37147	2.5473e-19	RNA polymerase sigma-70 factor	Transcr_reg
MSMEG_1303	2.01767	4.63205e-13	2.32163	3.70967e-14	2.93741	3.78348e-17	2.18607	4.97014e-14	2.77446	1.33995e-16	3.14307	6.27998e-18	putative transcriptional regulator	Transcr_reg
MSMEG_1289	1.4691	1.1815e-09	1.43733	4.90773e-09	1.69032	3.5257e-11	1.11314	2.23846e-07	1.57856	1.32653e-10	1.86493	2.62797e-12	conserved hypothetical protein	Transcr_reg
MSMEG_5718	1.40805	6.18836e-12	1.88466	2.35181e-14	2.23831	1.07942e-16	1.42693	2.76961e-12	1.39739	2.31634e-12	1.43408	9.82287e-13	transcriptional regulator, TetR family protein	Transcr_reg
MSMEG_0545	1.28268	0.00197568	1.21289	0.00476394	2.06408	9.447e-07	1.76473	1.93794e-05	2.22282	2.18047e-07	3.17991	9.10185e-11	transcriptional regulator, LuxR family protein	Transcr_reg
MSMEG_5444	1.25879	1.2463e-10	1.68483	4.69419e-13	2.18484	2.49247e-16	0.962892	1.6644e-08	1.69965	6.01336e-14	2.36536	2.91187e-17	RNA polymerase sigma-70 factor, TIGR02957 family protein	Transcr_reg
MSMEG_5933	1.252	4.70132e-06	1.30171	5.39984e-06	1.83682	2.30882e-09	0.754544	0.00143553	0.854792	0.000244263	0.842097	0.000228326	conserved hypothetical protein	Transcr_reg
MSMEG_2305	1.24839	1.78357e-07	1.26905	3.16683e-07	1.64339	4.04692e-10	0.78805	0.00010257	1.26168	2.87176e-08	1.94969	2.36096e-12	TetR-family protein transcriptional regulator	Transcr_reg
MSMEG_1355	1.0888	7.19572e-08	1.40205	1.10819e-09	1.43622	1.50637e-10	0.647285	0.000182586	0.992319	1.55724e-07	1.30288	5.38368e-10	transcriptional regulator, TetR family protein	Transcr_reg
MSMEG_5731	1.01823	0.000136526	1.33192	3.94151e-06	1.23858	3.62399e-06	1.63086	2.33043e-08	2.57416	7.98127e-13	2.89133	4.25884e-14	transcriptional regulator, GntR family protein	Transcr_reg
MSMEG_1283	0.895197	5.69332e-07	1.10356	2.86665e-08	1.27539	3.50855e-10	0.440716	0.00401388	0.643432	3.84844e-05	0.597893	7.83334e-05	probable ribbon-helix-helix transcription factor, family protein	Transcr_reg
MSMEG_1227	0.878987	3.62155e-05	0.807454	0.000236729	0.985755	3.40785e-06	0.586245	0.00529106	1.02962	2.77383e-06	0.892808	2.0407e-05	transcriptional regulator, GntR family protein	Transcr_reg
MSMEG_6677	0.84589	0.0992813	0.99954	0.034994	1.36164	0.00123298	0.768468	0.0499846	0.94962	0.0103414	0.842147	0.0186908	transcriptional regulator, LysR family protein	Transcr_reg
MSMEG_0708	0.839339	0.000104828	1.30839	1.44833e-07	1.64069	3.94032e-10	0.781559	0.00021149	1.23678	1.09974e-07	1.6006	5.22131e-10	transcriptional regulator, LysR family protein	Transcr_reg
MSMEG_3180	0.697451	0.00290549	0.655038	0.0067808	1.01498	1.4674e-05	0.581257	0.00826193	0.751095	0.000540378	1.03861	5.9068e-06	transcriptional regulator, MerR family protein	Transcr_reg
MSMEG_0473	0.603549	0.10492	0.281344	0.477047	0.583472	0.0552648	0.347379	0.330027	1.00462	0.00106714	1.30604	2.70484e-05	transcriptional regulator, LuxR family protein	Transcr_reg
MSMEG_0192	0.584205	0.00150166	-0.26539	0.196877	0.166114	0.335998	0.483719	0.0134549	1.23435	3.0897e-08	1.36502	2.96708e-09	transcriptional regulator, RpiR family protein	Transcr_reg
MSMEG_3447	0.540589	0.489016	0.890495	0.115597	1.05085	0.0301067	2.27303	4.28462e-06	2.35825	1.58482e-06	2.43751	6.65468e-07	two-component system response regulator	Transcr_reg
MSMEG_1359	0.539213	0.371641	0.789283	0.0984979	1.05813	0.0105436	0.121038	0.837636	0.310488	0.498602	-0.0702479	0.888667	DeoR-family protein transcriptional regulator	Transcr_reg
MSMEG_1305	0.530558	0.0413906	0.372108	0.162662	0.585097	0.00985505	0.381214	0.128377	0.748962	0.00126229	1.1222	3.97573e-06	TetR family protein regulatory protein	Transcr_reg
MSMEG_1691	0.512367	0.358211	0.834772	0.0541158	1.05199	0.00537955	0.888914	0.0447567	1.05676	0.0111238	1.62041	5.89926e-05	transcriptional regulatory protein	Transcr_reg
MSMEG_3360	0.492881	0.00783066	0.148797	0.47724	0.490738	0.00359801	0.94092	1.505e-06	1.04468	1.63205e-07	1.07562	7.24615e-08	transcriptional regulator, putative	Transcr_reg
MSMEG_3807	0.439038	0.0128511	0.589832	0.00114628	1.00305	1.27341e-07	0.506779	0.00208507	0.77936	6.26318e-06	1.19571	2.33771e-09	TetR-type regulator	Transcr_reg
MSMEG_3572	0.426493	0.481495	0.470602	0.319712	0.295571	0.490498	0.77244	0.11874	0.99415	0.028003	1.07496	0.0129875	transcriptional regulator, TetR family protein	Transcr_reg
MSMEG_3460	0.404652	0.770041	1.37514	0.0602244	1.70313	0.00769977	0.69319	0.390338	0.800446	0.273403	0.142088	0.872444	ferric uptake regulation protein	Transcr_reg
MSMEG_1168	0.399131	0.626286	0.731067	0.1781	1.1638	0.00986646	-0.00825225	0.991837	0.173043	0.712685	-0.0644957	0.894512	putative transcriptional regulator	Transcr_reg
MSMEG_6253	0.369994	0.42155	0.749127	0.0347988	1.07472	0.000885685	0.562402	0.0973108	0.985395	0.00223353	0.960727	0.00215576	fur family protein transcriptional regulator	Transcr_reg
MSMEG_0523	0.327586	0.777769	1.17604	0.0653292	1.61887	0.00399448	0.378008	0.605692	0.676211	0.256925	0.234457	0.719997	DNA-binding protein	Transcr_reg
MSMEG_3290	0.294232	0.745638	0.875014	0.108853	1.08852	0.0212435	0.567891	0.287399	0.454857	0.374664	0.0505221	0.930271	regulatory protein	Transcr_reg
MSMEG_0448	0.251207	0.316089	0.506877	0.0138793	0.539114	0.00330733	0.398025	0.0278027	0.889009	3.53736e-06	1.18492	1.68266e-08	transcriptional regulator, MarR family protein	Transcr_reg
MSMEG_4659	0.166327	0.85852	0.261684	0.642869	0.611346	0.142097	-0.250177	0.64206	-0.515278	0.238868	-1.14191	0.00635465	GntR-family protein transcriptional regulator	Transcr_reg
MSMEG_6118	0.120778	0.918906	0.0103111	0.989002	0.134081	0.815378	-1.61629	2.22185e-05	-2.01391	1.39403e-06	-1.76284	4.85166e-06	IclR-family protein transcriptional regulator	Transcr_reg
MSMEG_1969	0.0368123	0.964237	0.441923	0.280095	0.526026	0.120673	0.787601	0.0412257	0.670777	0.0763285	1.16034	0.00102032	MerR-family protein transcriptional regulator	Transcr_reg
MSMEG_0331	0.0225621	0.982852	0.0327731	0.956923	-0.123914	0.799806	-1.96828	6.72172e-10	-2.99594	7.35824e-13	-2.91051	7.84088e-13	transcriptional regulator, LuxR family protein	Transcr_reg
MSMEG_6022	0.00949179	0.989934	0.689626	0.0338661	0.436577	0.136057	-0.942646	0.000166325	-1.0626	2.86955e-05	-1.14623	7.83458e-06	xylose repressor, ROK-family protein transcriptional regulator	Transcr_reg
MSMEG_5143	-0.0607718	0.89355	-0.330479	0.178692	-0.289268	0.159502	-0.815427	0.000150224	-0.998265	7.48908e-06	-1.10354	1.30769e-06	HTH-type transcriptional regulator DegA	Transcr_reg
MSMEG_1678	-0.118356	0.522047	-0.196512	0.156871	-0.521239	4.79371e-05	-0.483141	0.000193474	-0.654517	1.71098e-06	-1.02173	3.90965e-10	transcriptional regulator, LysR family protein	Transcr_reg
MSMEG_6223	-0.131981	0.774102	-0.509455	0.066248	-0.293339	0.211586	-0.831182	0.00114088	-1.11129	2.67747e-05	-0.93845	0.000165261	TetR family protein transcriptional repressor LfrR	Transcr_reg
MSMEG_2120	-0.141084	0.583844	-0.224935	0.227845	-0.473515	0.00337907	-0.75017	1.30165e-05	-0.998413	9.01063e-08	-1.25498	1.05991e-09	tetratricopeptide repeat family protein	Transcr_reg
MSMEG_0330	-0.163002	0.726952	-0.754526	0.00819207	-0.795921	0.00192883	-1.92235	2.90432e-12	-2.74951	3.24121e-15	-3.47844	5.95567e-17	transcriptional regulator, LuxR family protein	Transcr_reg
MSMEG_4174	-0.180177	0.854276	-0.0204698	0.976479	-0.354124	0.471484	-0.655192	0.102898	-1.09285	0.00646651	-1.0607	0.00613989	transcriptional regulator, IclR family protein	Transcr_reg
MSMEG_6705	-0.180681	0.841268	0.13963	0.808577	0.134712	0.767978	0.503354	0.21317	1.10412	0.00177489	1.01386	0.00321232	regulatory protein	Transcr_reg
MSMEG_4858	-0.190246	0.790261	-0.303696	0.511302	-0.293174	0.441609	-0.90182	0.00201118	-1.31879	2.73438e-05	-1.74933	5.32303e-07	transcriptional regulator, TetR family protein	Transcr_reg
MSMEG_5522	-0.194848	0.730689	-0.313973	0.404426	0.362719	0.221426	-0.448401	0.185459	-0.87244	0.00645395	-1.27321	0.000151335	transcriptional Regulator, TetR family protein	Transcr_reg
MSMEG_4655	-0.199974	0.643118	-0.42007	0.168831	-0.424299	0.100478	-1.25714	3.29054e-06	-1.22025	3.81204e-06	-1.03275	2.48759e-05	transcriptional regulator, AraC family protein	Transcr_reg
MSMEG_1663	-0.253031	0.396215	-0.543836	0.0253156	-0.512857	0.0147727	-0.58804	0.00638383	-0.47658	0.0202886	-1.07624	4.38044e-06	transcriptional regulator, AsnC family protein	Transcr_reg
MSMEG_0509	-0.262754	0.46504	-0.485568	0.0710354	-1.09993	5.90791e-05	-0.254461	0.345071	-0.27983	0.268289	-0.659968	0.00417475	transcriptional regulatory protein	Transcr_reg
MSMEG_2125	-0.28767	0.175871	-0.0431561	0.884971	-0.231891	0.159891	-0.528705	0.00221173	-1.03491	2.72331e-07	-1.13846	4.28345e-08	glycerol operon regulatory protein	Transcr_reg
MSMEG_6568	-0.319662	0.566123	-0.548707	0.180925	-1.11743	0.00178199	0.436887	0.290352	0.451049	0.24188	0.590938	0.0959849	regulatory protein, LuxR, putative	Transcr_reg
MSMEG_6227	-0.329644	0.615631	-0.170071	0.753735	-0.14552	0.7344	-0.449451	0.301123	-0.754865	0.0527658	-1.0288	0.00687278	transcriptional regulator, PadR family protein	Transcr_reg
MSMEG_5301	-0.444236	0.0676967	-0.662394	0.0064376	-0.822576	0.000216561	-1.31411	9.22186e-08	-1.89753	6.80019e-11	-2.29321	1.36557e-12	transcriptional regulator	Transcr_reg
MSMEG_0286	-0.451358	0.283575	-1.21849	0.00113685	-1.31144	0.000165472	0.32879	0.484327	-0.0144906	0.97803	0.0344252	0.947885	GntR-family protein transcriptional regulator	Transcr_reg
MSMEG_1909	-0.462561	0.868118	1.72463	0.142708	2.5849	0.0095497	0.493539	0.688053	0.595388	0.565483	-0.554458	0.612552	putative HTH-type transcriptional regulator YnfL	Transcr_reg
MSMEG_0087	-0.464106	0.00238844	-0.149076	0.370219	-0.35367	0.0103666	-1.42119	5.48992e-12	-2.0329	2.12792e-15	-2.24231	2.14683e-16	glucitol operon repressor	Transcr_reg
MSMEG_6762	-0.47769	0.000253093	-0.582435	4.48033e-05	-0.330468	0.0048315	-1.44905	2.36844e-13	-1.94976	2.40886e-16	-1.67248	4.45958e-15	transcriptional regulator	Transcr_reg
MSMEG_3606	-0.486932	0.00992576	-0.401339	0.0383277	-0.81555	2.00551e-05	-0.890666	1.90864e-06	-1.28183	2.56e-09	-1.17002	9.74909e-09	transcriptional regulator	Transcr_reg
MSMEG_4983	-0.487682	0.00264958	-0.857056	6.13008e-06	-0.921802	3.50703e-07	-0.438783	0.00344641	-0.729564	5.99214e-06	-1.08405	6.47127e-09	transcriptional regulator, TetR family protein	Transcr_reg
MSMEG_3092	-0.556633	0.00684057	-0.950016	4.7204e-05	-0.837509	5.04037e-05	-1.43073	2.6658e-10	-2.60929	1.70044e-15	-2.84074	2.58125e-16	transcriptional regulator, sugar-binding family protein	Transcr_reg
MSMEG_5651	-0.562169	0.442436	-0.164697	0.804449	-1.12621	0.0366574	-1.51288	6.17939e-05	-2.26435	3.65559e-07	-2.02029	1.10985e-06	transcriptional regulator, LuxR family protein	Transcr_reg
MSMEG_4300	-0.60583	0.00469659	-0.998471	3.43604e-05	-1.10843	1.15829e-06	-0.363479	0.0833372	-0.50813	0.010473	-0.721208	0.000363873	transcription regulator AmtR	Transcr_reg
MSMEG_1745	-0.650787	0.459671	0.295535	0.678326	1.12125	0.0247259	-0.0294034	0.975098	-0.249995	0.682752	-0.724238	0.185156	transcriptional regulator	Transcr_reg
MSMEG_0148	-0.6525	0.00171765	-0.89249	0.000103976	-0.967218	6.25253e-06	-0.577475	0.0037242	-0.714964	0.000307578	-1.25787	6.42971e-08	transcriptional regulator, TetR family protein	Transcr_reg
MSMEG_4868	-0.65869	0.124434	-0.724478	0.0758662	-0.984636	0.00588266	-0.593381	0.105354	-0.771247	0.0255655	-1.65744	1.66318e-05	transcriptional regulator, IclR family protein, C- domain protein	Transcr_reg
MSMEG_0503	-0.666123	0.00451429	-0.914751	0.000399605	-1.11128	1.00497e-05	-0.384833	0.0622107	-0.452768	0.0222486	-1.20299	6.78858e-07	DeoR-family protein transcriptional regulator	Transcr_reg
MSMEG_0285	-0.689502	0.00111478	-1.02964	2.17062e-05	-1.61585	3.10965e-09	-0.705332	0.000638672	-0.8965	2.60471e-05	-1.23054	1.90182e-07	transcriptional regulator TetR family protein	Transcr_reg
MSMEG_1741	-0.740013	0.0453818	-1.06832	0.00473995	-0.753791	0.0174647	-0.723392	0.0304965	-1.02946	0.00164665	-1.34138	7.01858e-05	TetR-family protein transcriptional regulator	Transcr_reg
MSMEG_6236	-0.856348	0.000142134	-1.24339	2.85357e-06	-0.972814	1.62298e-05	-2.31179	4.97801e-14	-3.30728	4.9104e-17	-3.45502	1.80693e-17	two-component system, regulatory protein	Transcr_reg
MSMEG_5332	-0.876746	0.111745	-0.732367	0.168679	-0.292029	0.521653	-1.11158	0.00326971	-0.815764	0.0194733	-0.957806	0.00570017	transcriptional regulator, TetR family protein	Transcr_reg
MSMEG_5575	-1.21849	0.000880135	-1.15717	0.00268972	-1.03759	0.00203966	-2.13029	1.23989e-09	-3.29265	5.67296e-13	-3.45738	1.82181e-13	repressor	Transcr_reg
MSMEG_2106	-1.50988	1.2191e-10	-1.43114	2.33034e-09	-1.73218	4.95793e-12	-0.547508	0.00145789	-1.0079	2.52842e-07	-1.51658	1.12522e-10	putative transcriptional regulator	Transcr_reg
MSMEG_6798	-0.400393	0.00371505	-0.2222	0.12407	-0.614856	1.16753e-05	-0.711987	7.45222e-07	-1.12526	1.0073e-10	-1.51206	1.89967e-13	ribose operon repressor	Transcr_reg
MSMEG_0131	-0.319284	0.0421542	-0.323521	0.0391262	-0.328861	0.0152459	-1.65414	2.17483e-13	-2.33576	1.00482e-16	-2.43115	3.27726e-17	AMP-binding enzyme, putative	Fatty acids metabolism
MSMEG_0257	1.65753	2.35092e-13	1.87475	3.11624e-14	2.19137	1.69794e-16	0.325154	0.0134262	0.552038	3.94107e-05	0.821672	4.34041e-08	acyl-CoA synthase	Fatty acids metabolism
MSMEG_0603	-0.217612	0.225227	-0.361007	0.0224146	-0.441115	0.00169437	-1.13166	7.05871e-10	-1.46096	2.31634e-12	-1.55827	4.45522e-13	putative acyl-CoA dehydrogenase	Fatty acids metabolism
MSMEG_1497	-0.382699	0.000990725	-0.333587	0.0061268	-0.412289	0.000203543	-0.750094	1.70128e-08	-1.19906	8.67326e-13	-1.17263	1.00601e-12	acyl-CoA dehydrogenase family protein member 8	Fatty acids metabolism
MSMEG_1498	-0.234961	0.338463	-0.482068	0.018586	-0.486558	0.0063326	-0.739994	9.98474e-05	-1.06774	2.6639e-07	-1.18268	3.45035e-08	methylmalonate-semialdehyde dehydrogenase	Fatty acids metabolism
MSMEG_5495	-0.137839	0.82393	-0.413338	0.263431	-0.32798	0.293054	-0.76687	0.00519291	-1.19942	4.69112e-05	-1.20615	3.32132e-05	enoyl-CoA hydratase	Fatty acids metabolism
MSMEG_5493	-0.0872657	0.827717	0.17872	0.443664	0.0844063	0.731662	-0.935015	2.54269e-06	-1.14786	7.02045e-08	-1.3246	4.39046e-09	acetyl-/propionyl-coenzyme A carboxylase alpha chain	Fatty acids metabolism
MSMEG_5492	-0.264322	0.47394	-0.531782	0.0656706	-0.120957	0.641791	-1.17142	2.36939e-06	-1.40065	1.15353e-07	-1.32595	2.01462e-07	acetyl-CoA carboxylase carboxyltransferase	Fatty acids metabolism
MSMEG_5491	0.000349105	0.999346	0.153813	0.746101	-0.08578	0.856862	-1.13755	0.000151453	-1.60784	1.71072e-06	-1.252	2.87645e-05	putative acyl-CoA dehydrogenase	Fatty acids metabolism
MSMEG_5185	1.48996	1.85962e-11	1.9373	1.29202e-13	1.89309	5.45306e-14	1.36113	1.89826e-10	1.96986	3.5187e-14	2.24477	1.3586e-15	enoyl-CoA hydratase PaaB	Fatty acids metabolism
MSMEG_5184	0.48639	0.00077318	0.521893	0.000587261	0.649494	8.12545e-06	0.458791	0.00102257	0.840715	1.00891e-07	1.05848	8.81447e-10	alpha-methylacyl-CoA racemase, putative	Fatty acids metabolism
MSMEG_6585	-0.285126	0.0501181	-0.229007	0.115366	-0.572542	3.70059e-05	-1.28511	5.36792e-12	-1.83134	2.22734e-15	-2.06073	1.52983e-16	acyl-CoA dehydrogenase	Fatty acids metabolism
MSMEG_5649	0.45263	0.227342	0.683775	0.0293223	0.967838	0.00058185	-3.2846	1.18231e-15	-3.66668	1.38589e-16	-3.44478	2.5547e-16	acyl-CoA synthase	Fatty acids metabolism
MSMEG_5197	-0.288448	0.0150586	-0.504655	7.97706e-05	-0.690154	9.71849e-08	-0.706155	6.86826e-08	-0.838273	1.71212e-09	-1.02296	2.22818e-11	long-chain specific acyl-CoA dehydrogenase	Fatty acids metabolism
MSMEG_6179	-0.403082	0.00265441	-0.461171	0.00124759	-0.656664	2.41826e-06	-1.04559	5.38889e-10	-1.67879	1.60172e-14	-1.92277	6.42904e-16	acetyl-coenzyme A synthetase	Fatty acids metabolism
MSMEG_2948	1.89863	7.52659e-10	1.8966	1.87033e-09	2.32123	6.32116e-12	1.91704	4.17651e-10	2.20478	1.26942e-11	2.22788	7.29366e-12	6-oxocamphor hydrolase	Fatty acids metabolism
MSMEG_1419	1.74319	6.31433e-09	2.08232	3.21935e-10	2.40986	3.28344e-12	1.00145	2.92464e-05	1.5178	1.42452e-08	2.15118	7.2447e-12	conserved hypothetical protein	Fatty acids metabolism
MSMEG_5001	1.61697	5.9551e-10	1.74386	2.86378e-10	2.16006	4.94916e-13	1.19269	8.67503e-08	1.41333	1.97149e-09	1.84266	4.54643e-12	pesticide degrading monooxygenase	Fatty acids metabolism
MSMEG_2992	1.45972	7.53257e-09	1.48963	1.22209e-08	1.71676	1.5797e-10	1.58128	4.30829e-09	2.43839	2.27939e-13	2.73185	1.29195e-14	putative acyl-CoA dehydrogenase	Fatty acids metabolism
MSMEG_4547	1.3152	1.91195e-05	1.56568	1.89288e-06	1.62778	2.572e-07	1.78713	1.23055e-08	2.72063	7.46387e-13	3.1857	1.49659e-14	acyl-CoA dehydrogenase family protein	Fatty acids metabolism
MSMEG_6024	0.992712	6.44489e-10	1.31556	4.50032e-12	1.84736	4.6984e-16	0.0266498	0.869456	0.436534	0.000227351	0.841352	5.12178e-09	acetoacetyl-CoA synthase	Fatty acids metabolism
MSMEG_0667	0.922719	0.00822054	1.2258	0.000548891	1.79181	4.25043e-07	1.31205	5.43872e-05	1.54019	2.89972e-06	1.70768	3.45212e-07	butyryl-CoA dehydrogenase	Fatty acids metabolism
MSMEG_5650	0.690533	0.370599	0.583312	0.380706	0.87267	0.0976064	-3.50916	1.38134e-12	-4.26797	8.4745e-14	-4.16684	7.51435e-14	AMP-dependent synthetase and ligase	Fatty acids metabolism
MSMEG_2993	0.53734	0.127331	0.751371	0.0185281	1.12474	0.000116386	0.728371	0.0132075	1.15881	6.25631e-05	1.56608	2.85519e-07	acyl-CoA dehydrogenase, C- domain protein	Fatty acids metabolism
MSMEG_0489	0.319032	0.816164	0.833225	0.259184	1.74799	0.00270857	0.373853	0.570327	0.272334	0.656562	0.306432	0.592546	racemase	Fatty acids metabolism
MSMEG_4806	0.22051	0.520511	0.520705	0.0337393	0.85355	0.000156505	0.416525	0.0639476	0.700996	0.00114543	1.28214	1.28692e-07	putative acyl-CoA dehydrogenase	Fatty acids metabolism
MSMEG_3465	0.18138	0.356669	0.0616671	0.750652	-0.19962	0.146629	0.580724	0.000175606	0.987868	2.60092e-08	1.05964	5.05137e-09	acyl-CoA synthase	Fatty acids metabolism
MSMEG_5295	0.112138	0.818731	0.41078	0.129789	0.410365	0.075757	0.292202	0.24806	0.760096	0.000964217	1.25641	6.34698e-07	peroxisomal-coenzyme A synthetase	Fatty acids metabolism
MSMEG_5739	0.0890284	0.932572	1.20225	0.0230896	1.39242	0.00345723	1.67907	0.000964056	2.03351	7.28202e-05	1.72661	0.000376812	putative long-chain fatty-acid--CoA ligase	Fatty acids metabolism
MSMEG_4391	0.0249596	0.966919	0.230624	0.408297	-0.335237	0.164222	0.104324	0.704533	-0.479641	0.0282656	-1.01156	3.22137e-05	acyl-CoA dehydrogenase-family protein	Fatty acids metabolism
MSMEG_1743	-0.00779188	0.9973	0.512686	0.64735	1.72524	0.0418343	0.438142	0.694581	0.277815	0.77946	-0.579572	0.512756	Fatty acid desaturase	Fatty acids metabolism
MSMEG_0666	-0.00868561	0.98587	0.602289	0.0105038	1.11141	2.2777e-06	0.203665	0.400141	0.522319	0.0118776	0.96297	1.26737e-05	acetyl-CoA synthetase, putative	Fatty acids metabolism
MSMEG_4168	-0.0113394	0.978774	-0.283656	0.160665	-0.0387694	0.84165	-0.625772	0.000287426	-0.92247	8.60048e-07	-1.11103	2.7947e-08	propionate CoA-transferase	Fatty acids metabolism
MSMEG_2231	-0.0797597	0.919816	-0.512216	0.2537	-0.370814	0.328749	-0.606747	0.0951697	-1.00483	0.00579146	-1.02437	0.00386835	AMP-binding enzyme	Fatty acids metabolism
MSMEG_0338	-0.137145	0.750737	-0.103079	0.743819	-0.0729645	0.77584	-0.847442	0.000178766	-0.890942	7.10087e-05	-1.062	5.557e-06	acyl-CoA dehydrogenase fadE12	Fatty acids metabolism
MSMEG_6584	-0.223372	0.373312	-0.193868	0.365001	-0.456121	0.0116521	-1.07319	6.70176e-08	-1.69039	1.12907e-11	-1.84427	1.5951e-12	acyl-CoA dehydrogenase	Fatty acids metabolism
MSMEG_0335	-0.25429	0.481886	-0.27864	0.321577	-0.435215	0.0725266	-0.790947	0.000403949	-1.03604	1.15567e-05	-0.840287	0.000116196	enoyl-CoA hydratase/isomerase	Fatty acids metabolism
MSMEG_5199	-0.257482	0.163179	-0.501018	0.00357643	-0.766992	4.60294e-06	-0.825594	1.52282e-06	-0.93594	1.18022e-07	-1.32071	1.28129e-10	putative acyl-CoA dehydrogenase	Fatty acids metabolism
MSMEG_5198	-0.336822	0.106423	-0.667076	0.00110313	-0.961722	1.72251e-06	-0.859752	1.00783e-05	-1.04231	3.06094e-07	-1.23084	1.22677e-08	carnitinyl-CoA dehydratase	Fatty acids metabolism
MSMEG_2233	-0.348874	0.622141	-0.0587076	0.922225	-0.356186	0.419335	-0.356031	0.46378	-0.400518	0.368166	-1.31565	0.00450961	acyl-CoA dehydrogenase, C- domain protein	Fatty acids metabolism
MSMEG_4852	-0.355927	0.344803	-0.664077	0.0373028	-0.923555	0.00162442	-0.843892	0.00104505	-1.26846	5.46459e-06	-1.54168	2.36809e-07	enoyl-CoA hydratase, putative	Fatty acids metabolism
MSMEG_4649	-0.384303	0.575874	-1.3366	0.0171325	-1.05735	0.0245711	-0.572579	0.168391	-0.439732	0.269605	-1.22564	0.00321268	phytanoyl-CoA dioxygenase	Fatty acids metabolism
MSMEG_3362	-0.3914	0.546248	-0.402924	0.422915	-1.03946	0.0209217	0.141855	0.807253	0.478472	0.258832	0.531817	0.17582	enoyl-CoA hydratase	Fatty acids metabolism
MSMEG_4851	-0.397742	0.0274855	-0.388523	0.0331312	-0.618031	0.000268017	-0.633291	0.000106147	-1.21518	1.96891e-09	-1.37219	1.45297e-10	caib/baif family protein	Fatty acids metabolism
MSMEG_4519	-0.435011	0.367302	-0.0867725	0.855179	-1.23182	0.00175826	-0.655533	0.0542018	-0.959863	0.0047939	-1.16196	0.000777825	NrtC protein	Fatty acids metabolism
MSMEG_4877	-0.437734	0.21093	-0.902442	0.00473995	-1.16675	8.34166e-05	-0.5897	0.0333709	-0.92496	0.000759868	-1.59849	4.09913e-07	CaiB/BaiF family protein	Fatty acids metabolism
MSMEG_5348	-0.479103	0.211202	-0.2264	0.545812	0.192554	0.517384	-1.8893	2.8255e-11	-2.69193	3.5187e-14	-3.45537	5.04215e-16	medium-chain fatty acid-CoA ligase	Fatty acids metabolism
MSMEG_3982	-0.487151	0.0295308	-0.991507	6.51372e-05	-1.21306	7.80004e-07	-0.350309	0.0998893	-0.473298	0.0191288	-0.639778	0.00159985	acyl-CoA dehydrogenase	Fatty acids metabolism
MSMEG_6686	-0.523363	0.00135086	-0.641549	0.000297254	-0.811633	2.41972e-06	-0.869302	3.41459e-07	-1.29393	1.38798e-10	-1.77875	1.81315e-13	glutaryl-CoA dehydrogenase	Fatty acids metabolism
MSMEG_6689	-0.524509	0.00284807	-0.442299	0.0156803	-0.623056	0.000228357	-0.777671	7.09074e-06	-1.27605	8.84313e-10	-1.50307	2.78916e-11	CAIB/BAIF family protein	Fatty acids metabolism
MSMEG_2131	-0.541172	0.000776238	-0.435078	0.00946056	-1.19118	1.66554e-09	0.095908	0.614927	0.128264	0.430249	-0.110697	0.47952	acyl-CoA synthase	Fatty acids metabolism
MSMEG_6791	-0.545594	0.332737	-0.675378	0.164805	-0.150882	0.727638	-1.1769	0.000511776	-1.14033	0.000526271	-1.14369	0.000391857	3-hydroxybutyryl-CoA dehydrogenase	Fatty acids metabolism
MSMEG_1739	-0.588848	0.150199	-0.987368	0.0106111	-0.552062	0.0848951	-0.682528	0.046824	-1.0784	0.00133128	-1.2634	0.000194199	enoyl-CoA hydratase/isomerase family protein	Fatty acids metabolism
MSMEG_3981	-0.625157	0.00218634	-1.18969	1.7921e-06	-0.978456	5.44444e-06	0.0904769	0.711521	-0.148569	0.467849	-0.277991	0.126913	L-carnitine dehydratase/bile acid-inducible protein F	Fatty acids metabolism
MSMEG_4775	-0.726704	0.00465501	-1.26146	2.17473e-05	-1.32199	1.90467e-06	-0.723595	0.00312748	-0.827225	0.000623367	-1.3533	7.9739e-07	enoyl-CoA hydratase/isomerase family protein	Fatty acids metabolism
MSMEG_3390	-0.762625	0.00721556	-1.07947	0.000562916	-1.08321	0.000140166	-0.102835	0.748936	-0.382718	0.125053	-0.720216	0.00381582	enoyl-CoA hydratase	Fatty acids metabolism
MSMEG_3391	-0.767468	0.00250274	-1.01274	0.000299037	-1.00638	7.01016e-05	-0.0237083	0.943341	-0.410624	0.0655035	-0.762396	0.000795014	L-carnitine dehydratase/bile acid-inducible protein F	Fatty acids metabolism
MSMEG_1272	4.89609	2.14995e-10	6.21472	5.78301e-11	8.94772	3.76085e-12	4.54181	2.90929e-11	6.00641	2.23536e-12	8.02737	2.64945e-13	putative ribosylglycohydrolase	Carbohydrates metabolism and transport
MSMEG_1373	-1.31495	0.575682	1.13138	0.731791	-1.2033	0.523421	-6.0329	3.51789e-08	-5.78044	2.86054e-08	-7.73632	5.44511e-09	ribose/xylose/arabinose/galactoside ABC-type transport systems, permease components	Carbohydrates metabolism and transport
MSMEG_1374	-1.27358	0.259676	-1.25625	0.233861	-1.2723	0.121698	-2.84607	6.23978e-07	-3.2047	1.30146e-07	-3.48512	4.59723e-08	ribose ABC transporter, periplasmic binding protein	Carbohydrates metabolism and transport
MSMEG_3089	-1.11603	0.714625	-1.37478	0.0898497	-1.15863	0.326667	-1.68977	0.00175109	-2.05601	7.75097e-05	-1.84028	0.000267336	deoxyribose-phosphate aldolase	Carbohydrates metabolism and transport
MSMEG_3090	-1.36358	0.112579	-1.58316	0.0189575	-1.59481	0.0063708	-2.54942	4.14209e-08	-4.09888	2.0507e-10	-4.64968	5.63165e-11	ribose transport system permease protein RbsC	Carbohydrates metabolism and transport
MSMEG_3091	-1.40375	0.184858	-1.42461	0.135961	-1.47168	0.0519968	-2.28864	1.90951e-07	-4.65573	7.70913e-11	-5.58226	1.62209e-11	ribose transport ATP-binding protein RbsA	Carbohydrates metabolism and transport
MSMEG_3092	-1.44647	0.0986848	-1.88468	0.00672592	-1.73901	0.00541376	-2.62084	2.49105e-09	-6.15272	1.1072e-12	-7.12547	3.78497e-13	transcriptional regulator, sugar-binding family protein	Carbohydrates metabolism and transport
MSMEG_3093	-1.58144	0.00424565	-1.6542	0.0032738	-1.90052	0.000138838	-2.19163	9.85888e-08	-4.65527	1.91931e-11	-5.34813	4.86207e-12	putative sugar kinase protein	Carbohydrates metabolism and transport
MSMEG_3095	-1.62254	0.0132292	-1.55371	0.0285054	-1.62998	0.00601148	-2.32704	7.90372e-08	-4.38793	6.5825e-11	-6.90486	2.87951e-12	D-ribose-binding periplasmic protein	Carbohydrates metabolism and transport
MSMEG_3598	-1.31111	0.00811358	-1.51927	0.000353816	-1.79578	3.0105e-06	-1.59133	1.15492e-07	-2.14824	1.10297e-10	-2.51963	6.89525e-12	periplasmic sugar-binding proteins	Carbohydrates metabolism and transport
MSMEG_3599	-1.39309	0.0213109	-1.79922	0.000381609	-1.85239	6.86333e-05	-1.64685	9.36841e-08	-2.27242	9.08897e-11	-2.90645	2.52362e-12	sugar-binding transcriptional regulator, LacI family protein	Carbohydrates metabolism and transport
MSMEG_3601	-1.48946	8.85879e-05	-1.75018	5.19239e-06	-1.91128	2.50429e-07	-1.82931	4.78675e-08	-2.51287	1.26736e-10	-3.35163	3.21131e-12	ribose/xylose/arabinose/galactoside ABC-type transport systems, permease components	Carbohydrates metabolism and transport
MSMEG_3602	-1.55549	0.000402681	-1.7315	9.73471e-05	-2.05717	1.42144e-06	-1.82892	8.01314e-08	-2.61154	1.29703e-10	-3.22432	7.7139e-12	ribose transport ATP-binding protein RbsA	Carbohydrates metabolism and transport
MSMEG_3604	-1.49641	0.0165744	-1.8563	0.00102162	-2.33658	1.3718e-05	-1.88756	4.80336e-07	-2.56915	2.12843e-09	-3.29265	8.6143e-11	sorbitol utilization protein SOU2	Carbohydrates metabolism and transport
MSMEG_3605	-1.43436	0.0130572	-1.9654	0.000115531	-2.26235	4.39461e-06	-1.98088	3.48866e-06	-2.58648	4.46997e-08	-3.2007	2.83694e-09	sorbitol dehydrogenase	Carbohydrates metabolism and transport
MSMEG_3611	1.28854	0.874693	2.35065	0.253792	3.77052	0.0376871	1.67031	0.230445	1.83159	0.129359	1.04741	0.914293	D-xylulose 5-phosphate/D-fructose 6-phosphate phosphoketolase	Carbohydrates metabolism and transport
MSMEG_4049	1.12855	0.710087	1.20818	0.341023	1.81192	0.00120124	1.90539	0.000343245	2.06613	6.81678e-05	2.10375	3.80367e-05	sugar transporter, permease protein	Carbohydrates metabolism and transport
MSMEG_4170	-1.42911	0.0850076	-1.34806	0.137565	-1.46177	0.0281393	-2.16708	5.49743e-07	-3.52254	1.21467e-09	-3.81478	4.37849e-10	ribose transport ATP-binding protein RbsA	Carbohydrates metabolism and transport
MSMEG_4171	-1.41754	0.12155	-1.51685	0.0579881	-1.62586	0.0120754	-2.63833	1.24014e-06	-3.71254	3.21035e-08	-4.73268	4.072e-09	ribose transport system permease protein RbsC	Carbohydrates metabolism and transport
MSMEG_4172	-1.79858	0.00760854	-1.9809	0.00403902	-1.62036	0.012378	-2.1883	1.80764e-06	-3.61113	4.28774e-09	-4.63452	4.63384e-10	D-ribose-binding periplasmic protein RbsB	Carbohydrates metabolism and transport
MSMEG_4651	-1.30672	0.357914	-1.37964	0.189637	-2.33856	0.00102425	-2.13832	0.000255486	-3.28442	3.40439e-06	-3.05191	4.40247e-06	AP endonuclease, family protein 2	Carbohydrates metabolism and transport
MSMEG_4656	-1.36711	0.285561	-2.06519	0.00861317	-1.64819	0.023533	-1.8067	5.68969e-07	-2.40373	2.92019e-09	-2.87572	2.1433e-10	sugar ABC transporter ATP-binding protein	Carbohydrates metabolism and transport
MSMEG_4658	-1.48054	0.018656	-1.69847	0.00331794	-1.65719	0.00150093	-1.96613	5.4354e-08	-2.40591	1.30338e-09	-2.78829	1.34084e-10	sugar ABC transporter substrate-binding protein	Carbohydrates metabolism and transport
MSMEG_4661	-1.22473	0.619101	-1.06405	0.843355	-1.24286	0.336659	-1.53261	0.0585148	-2.07565	0.00240338	-3.54945	2.05484e-05	sugar kinase, ribokinase family protein	Carbohydrates metabolism and transport
MSMEG_4662	-1.20486	0.70048	-1.18514	0.589261	-1.05532	0.839986	-1.52393	0.0773061	-2.30142	0.00158991	-3.19465	9.46093e-05	deoxyribose-phosphate aldolase superfamily protein	Carbohydrates metabolism and transport
MSMEG_4665	-1.24113	0.170439	-1.35016	0.0454229	-1.2891	0.0406217	-1.24888	0.0314834	-1.8695	4.81229e-06	-2.18272	2.99873e-07	IolE protein	Carbohydrates metabolism and transport
MSMEG_5058	-1.26381	0.0986848	-1.43635	0.0115141	-1.53057	0.0011166	-1.50157	1.85414e-06	-2.02292	1.0798e-09	-2.39559	4.67398e-11	ABC transporter, ATP-binding protein SugC	Carbohydrates metabolism and transport
MSMEG_5059	-1.32765	0.205011	-1.72104	0.0114394	-1.73647	0.0031398	-1.46413	3.30058e-05	-1.815	1.05336e-07	-2.2819	1.21053e-09	ABC transporter, permease protein SugB	Carbohydrates metabolism and transport
MSMEG_5060	-1.386	0.02299	-1.61809	0.00211086	-1.91142	4.07728e-05	-1.58809	6.94226e-05	-2.0015	4.52959e-07	-2.5428	8.26619e-09	ABC transporter, permease protein SugA	Carbohydrates metabolism and transport
MSMEG_5146	-1.20416	0.392025	-1.40855	0.0578678	-1.61026	0.0037776	-1.53093	0.00927339	-1.82364	0.000559233	-2.06907	7.92452e-05	binding protein dependent transport protein	Carbohydrates metabolism and transport
MSMEG_5559	1.24285	0.888104	2.13747	0.255548	2.49026	0.096364	2.22891	0.0331184	3.20332	0.00192401	2.8452	0.00361458	metabolite/sugar transport protein	Carbohydrates metabolism and transport
MSMEG_5572	-1.51429	0.0445339	-1.38711	0.110657	-1.29879	0.115878	-2.70788	7.00607e-09	-4.6325	2.76542e-11	-6.56291	2.32752e-12	sugar ABC transporter permease protein	Carbohydrates metabolism and transport
MSMEG_5573	-1.30699	0.195061	-1.25636	0.229193	-1.1461	0.37722	-2.81341	2.1972e-09	-4.69278	1.21179e-11	-5.37768	3.38253e-12	sugar ABC transporter permease protein	Carbohydrates metabolism and transport
MSMEG_5574	-1.5851	0.0328318	-1.4236	0.102613	-1.33833	0.097037	-2.88898	1.6099e-09	-5.8306	2.40975e-12	-8.11258	2.79809e-13	substrate binding protein	Carbohydrates metabolism and transport
MSMEG_5576	-2.17175	0.000173585	-2.19898	0.000317791	-2.36722	3.74012e-05	-3.43224	3.02308e-08	-5.85832	2.33569e-10	-11.1257	5.32656e-12	D-mannonate oxidoreductase	Carbohydrates metabolism and transport
MSMEG_5577	-1.32246	0.299633	-1.08233	0.762429	-1.10142	0.626082	-3.0256	4.99251e-05	-4.98265	7.65831e-07	-6.8947	8.74166e-08	fructokinase	Carbohydrates metabolism and transport
MSMEG_5957	1.55088	0.080302	1.52886	0.0825223	2.04077	0.00152443	1.29475	0.179727	1.50411	0.0243683	1.28129	0.15783	GDP-mannose 6-dehydrogenase AlgD	Carbohydrates metabolism and transport
MSMEG_6018	-1.15572	0.510599	-1.31957	0.0925275	-1.38003	0.021923	-2.63235	9.81839e-09	-3.7761	1.26655e-10	-4.39626	2.57645e-11	xylose transport system permease protein XylH	Carbohydrates metabolism and transport
MSMEG_6019	-1.51546	0.039086	-1.58722	0.0258725	-1.62632	0.00721805	-2.85398	1.85492e-08	-3.97113	4.56431e-10	-5.46119	3.19855e-11	ABC-type sugar transport system ATPase component	Carbohydrates metabolism and transport
MSMEG_6020	-1.2414	0.42285	-1.73511	0.0150313	-1.53532	0.0216186	-2.72139	1.53962e-07	-4.55683	7.29919e-10	-5.42007	1.55178e-10	D-xylose-binding periplasmic protein	Carbohydrates metabolism and transport
MSMEG_6021	-1.01395	0.973753	-1.07328	0.767815	-1.15713	0.420585	-3.30726	1.24383e-08	-5.37067	1.73222e-10	-5.63895	9.32283e-11	xylose isomerase	Carbohydrates metabolism and transport
MSMEG_6022	1.02931	0.963654	1.65082	0.0298914	1.40156	0.0841873	-1.86587	0.00177514	-2.07053	0.000389363	-2.19808	0.000150021	xylose repressor, ROK-family protein transcriptional regulator	Carbohydrates metabolism and transport
MSMEG_6515	1.41622	0.707068	1.60834	0.40657	3.01333	0.0245178	1.13716	0.715687	1.25466	0.455925	-1.09253	0.778549	trehalose synthase	Carbohydrates metabolism and transport
MSMEG_6787	1.00706	0.996116	2.43402	0.177741	3.28009	0.0358215	1.36771	0.353617	1.63259	0.108827	1.17176	0.616448	ribose 5-phosphate isomerase	Carbohydrates metabolism and transport
MSMEG_6798	-1.27157	0.0652851	-1.13122	0.340367	-1.47607	0.00141743	-1.59847	1.0998e-05	-2.19313	1.59698e-08	-2.87647	3.14335e-10	ribose operon repressor	Carbohydrates metabolism and transport
MSMEG_6800	-1.259	0.272501	-1.34524	0.110657	-1.60609	0.0049344	-1.87392	1.8418e-05	-2.72315	6.14317e-08	-3.21698	7.69475e-09	phosphoribulokinase/uridine kinase	Carbohydrates metabolism and transport
MSMEG_6801	-1.49828	0.00522687	-1.2457	0.12569	-1.62451	0.00067457	-2.26625	9.92301e-07	-4.16309	1.12416e-09	-4.50516	4.41856e-10	kinase, pfkB family protein	Carbohydrates metabolism and transport
MSMEG_6803	-1.56486	0.00476559	-1.51055	0.0123649	-2.09096	3.12658e-05	-2.32408	3.74219e-07	-3.64372	1.40609e-09	-5.42558	4.63384e-11	ribose transport system permease protein RbsC	Carbohydrates metabolism and transport
MSMEG_6804	-1.53678	0.0206668	-1.52141	0.0285054	-2.01332	0.00025483	-2.36593	5.45289e-07	-3.54385	3.38234e-09	-4.25509	5.08157e-10	sugar ABC transporter substrate-binding protein	Carbohydrates metabolism and transport
MSMEG_0313	1.65428	0.0843454	2.09848	0.0104981	3.01154	0.00016722	1.03052	0.755781	1.14875	0.0831639	1.47448	5.41465e-05	phosphogluconate dehydratase	Carbohydrates metabolism and transport
MSMEG_0314	1.4483	0.543977	2.25883	0.06161	3.27265	0.0033175	-1.15296	0.192848	-1.11633	0.286692	1.15001	0.155872	glucose-6-phosphate 1-dehydrogenase	Carbohydrates metabolism and transport
MSMEG_0453	-1.39431	0.249445	-1.28661	0.325526	1.25255	0.24832	-2.39087	7.1445e-07	-3.7673	4.28774e-09	-3.91277	2.30777e-09	shikimate kinase	Carbohydrates metabolism and transport
MSMEG_0474	1.36551	0.0750586	1.06786	0.738569	1.22193	0.154346	1.21991	0.154309	1.56977	0.00144443	2.03818	8.94469e-06	glucosamine--fructose-6-phosphate aminotransferase (isomerizing)	Carbohydrates metabolism and transport
MSMEG_0502	-1.55679	0.0284924	-2.08979	0.0011491	-2.55397	3.80522e-05	-1.19507	0.0693712	-1.53489	0.000137248	-2.20125	1.19521e-07	glucosidase	Carbohydrates metabolism and transport
MSMEG_0507	-1.24196	0.488435	-1.6928	0.034389	-2.03174	0.00245044	-1.36722	0.0477822	-1.31265	0.068961	-2.0821	0.000101572	probable sugar ABC transporter, permease protein	Carbohydrates metabolism and transport
MSMEG_0511	-1.96691	0.114281	-2.10363	0.0786495	-1.97303	0.0526081	-1.3535	0.262017	-1.54644	0.0942339	-1.76658	0.0305085	putative sugar isomerase, AgaS family protein	Carbohydrates metabolism and transport
MSMEG_0554	-1.16103	0.752244	-1.30252	0.34857	-1.67251	0.0301692	-1.32496	0.0585351	-1.42016	0.0170977	-2.04328	7.85377e-05	ABC transporter permease protein, putative	Carbohydrates metabolism and transport
MSMEG_0555	-1.31643	0.61473	-1.03369	0.935659	-1.69794	0.0987571	-1.54942	0.011939	-2.1696	0.000150162	-3.19418	3.07292e-06	ABC transporter permease protein	Carbohydrates metabolism and transport
MSMEG_5096	2.34819	1.80673e-11	2.92333	2.02869e-13	3.87201	8.30292e-17	2.02406	2.33855e-10	2.93722	3.18597e-14	3.55036	3.27362e-16	ISMsm1, transposase orfA	Transposase
MSMEG_2819	2.32591	4.96734e-12	2.94596	3.6442e-14	3.79045	2.9293e-17	2.00927	7.19346e-11	2.90513	9.37526e-15	3.63289	4.63686e-17	Transposase InsE	Transposase
MSMEG_1728	2.23883	2.79762e-11	2.97135	7.19761e-14	3.78339	7.1854e-17	2.12914	3.74518e-11	2.82878	3.5187e-14	3.53507	1.78055e-16	ISMsm1, transposase orfA	Transposase
MSMEG_2818	1.0302	3.4249e-07	1.27069	1.4915e-08	2.03714	1.1619e-13	1.06497	1.33447e-07	1.70493	5.79515e-12	2.29046	6.7318e-15	ISMsm1, transposase orfB	Transposase
MSMEG_1730	0.975639	1.11592e-05	1.1999	7.33739e-07	2.05734	2.79864e-12	0.81397	9.71789e-05	1.54145	9.61252e-10	2.14687	6.3821e-13	ISMsm1, transposase orfB	Transposase
MSMEG_6889	0.736761	0.0340098	0.571632	0.104531	1.41119	1.49949e-05	1.77166	1.26862e-06	2.20957	1.23409e-08	2.91522	2.44207e-11	Transposase InsE	Transposase
