# Supplementary material for: A Quinoxaline 1,4-Dioxide Activates DNA Repair Systems in Mycobacterium smegmatis: A Transcriptomic Study
Source: Int J Mol Sci. 2025 Apr 14;26(8):3689. doi: 10.3390/ijms26083689 (PMC12027616; doi:10.3390/ijms26083689)
Supplement: Supplementary file 1 [file ijms-26-03689-s001.zip › Table S3. DEGs with reparation activity annotation.xlsx]

## Sheet: Лист1
					log2FC
DNA repair mechanism	Name		Locus tag		30 min			90 min			Comparison of homologous proteins of MSMEG and Rv
SSA	Gene	Protein	MSMEG	Rv	1/4 MIC	1/2 MIC	1 MIC	1/4 MIC	1/2 MIC	1 MIC	Identities	Positives	Length	Gaps, %
	recB	exodeoxyribonuclease V, beta subunit	MSMEG_1327	Rv0630c	2.04	2.63	2.97	2.13	2.62	2.96	66	75	1088/1094	2
	recC	exodeoxyribonuclease V, gamma subunit	MSMEG_1328	Rv0631c	2.21	2.69	3.09	2.36	2.74	3.05	67	76	1094/1097	2
	recD	exodeoxyribonuclease V, alpha subunit	MSMEG_1325	Rv0629c	1.92	2.53	2.73	2.03	2.45	2.94	70	79	562/574	2
	sbcCD subunit D	ATPase	MSMEG_5044	Rv1251c	1.55	1.95	2.35	1.68	1.99	2.21	65	75	1138/1139	1
	recB family	recB family protein exonuclease	MSMEG_3907	Rv2119	1.62	2.44	2.54	1.87	2.16	2.37	77	86	265/278	1
	sbcCD subunit D	DNA repair exonuclease	MSMEG_5004	Rv1277	2.71	2.87	3.21	2.26	2.78	3.11	79	87	357/417	0
BER	sbcC/mukB	conserved hypothetical protein (sbcC/mukB-like)	MSMEG_1281	Rv2119	2.14	2.49	2.96	1.91	2.29	2.53	31	47	104/478	13
DSBs	-	endonuclease IV	MSMEG_1383	Rv0670	1.51	1.67	2.21154	1.64803	2.05837	2.23107	82	88	251/252	0
NER	recG	ATP-dependent DNA helicase recG	MSMEG_2403	Rv2973c	0.692222	0.850606	0.9809	0.881464	1.14056	1.31131	67	79	737/754	2
	-	exodeoxyribonuclease III	MSMEG_1656	Rv0427c	1.82436	2.2197	2.4489	2.03583	2.3637	2.87296	30	44	268/273	9
	nei2	endonuclease VIII and dna n-glycosylase with an ap lyase activity	MSMEG_1756	Rv3297	2.54688	3.06445	3.59029	2.5004	2.97265	3.16042	68	79	249/255	1
	uvrA	excinuclease ABC, A subunit	MSMEG_3808	Rv1638	0.987936	1.12554	1.47454	1.59101	1.90314	2.12833	88	94	964/972	0
	uvrB	excinuclease ABC, B subunit	MSMEG_3816	Rv1633	2.4419	2.95582	3.34112	2.61999	3.06539	3.29917	92	96	696/698	0
	uvrC	excinuclease ABC, C subunit	MSMEG_3078	Rv1420	0.616395	0.947703	1.14643	1.0946	1.28786	1.45234	85	90	637/646	2
	ycaQ	conserved hypothetical protein	MSMEG_2679	Rv2762c	1.99689	2.55129	2.8973	2.29503	2.64447	2.90114	49	55	76/139	5
	uvrD2	ATP-dependent DNA helicase	MSMEG_1952	Rv3198c	1.49209	1.97944	2.17385	1.47609	1.82645	2.0375	77	86	695/715	0
	uvrA	excinuclease ABC subunit uvrA	MSMEG_0211	Rv1638	0.717491	0.77608	1.16052	1.04154	1.62851	2.08035	36	47	407/778	10
	uvrD-like	conserved hypothetical protein uvrD-like helicase	MSMEG_1288	-	1.13879	1.43047	1.52848	0.814498	1.08067	1.42159	_	_	_	_
DNA repair	tag	DNA-3-methyladenine glycosylase I	MSMEG_5082	Rv1210	2.16521	2.62448	2.99208	2.0782	2.43518	2.76258	73	80	187/204	2
	pcrA	ATP-dependent DNA helicase PcrA	MSMEG_5534	Rv0949	1.00556	1.31266	1.73467	1.1197	1.4371	1.63701	82	89	775/783	1
	polA	DNA polymerase I	MSMEG_3839	Rv1629	1.28438	1.65229	1.91579	1.61964	1.94851	2.12605	84	91	888/908	0
SOS	polY	putative DNA repair polymerase	MSMEG_1622	Rv3394c	3.77784	4.70122	4.9655	3.70354	4.65303	5.47058	79	85	525/527	1
	lexA	lexA repressor	MSMEG_2740	Rv2720	1.38111	1.55928	1.58955	1.38207	1.7158	1.87597	89	94	220/243	0
	recO	DNA repair protein recO	MSMEG_4491	Rv2362c	0.810219	1.09895	1.47003	0.898601	1.03689	1.21778	81	90	265/280	0
	recQ	ATP-dependent DNA helicase	MSMEG_5935	Rv1633	2.05648	2.65701	2.99568	1.86651	2.18836	2.3369	27	36	192/691	11
	polIII	DNA polymerase III, alpha subunit, putative (error-prone DNA polymerase)	MSMEG_1633	Rv3370c	3.71478	4.1492	4.5805	3.00686	3.62467	4.08037	82	89	1077/1095	0
HR, SOS	polIII	DNA polymerase III subunit epsilon (error-prone DNA polymerase)	MSMEG_6275	Rv3711c	1.89257	2.49401	2.81174	1.7266	2.05665	2.15929	66	76	324/336	0
HR	recA	protein recA	MSMEG_2723	Rv2737c	2.67679	2.91064	3.0717	2.71036	3.14963	3.30686	93	98	249/349	0
	recX	regulatory protein recX	MSMEG_2724	Rv2736c	2.73685	3.08176	3.13538	2.6257	3.01945	3.3113	66	77	161/174	2
	ruvA	holliday junction DNA helicase ruvA	MSMEG_2944	Rv2593c	2.12281	2.43439	2.45251	1.73461	1.96765	2.04823	79	89	194/195	0
	ruvB	holliday junction DNA helicase ruvB	MSMEG_2945	Rv2592c	2.20164	2.3572	2.41898	1.90589	2.16129	2.20828	93	95	342/351	0
	ruvC	crossover junction endodeoxyribonuclease ruvC	MSMEG_2943	Rv2594c	1.65098	1.80319	2.03322	1.5498	1.71659	1.84721	77	86	184/185	2
	adnA	helicase, uvrD/rep family protein	MSMEG_1941	Rv3202c	3.36347	4.12036	4.34303	3.5505	4.00653	4.3526	62	73	1032/1045	3
	adnB	ATP-dependent DNA helicase	MSMEG_1943	Rv3201c	2.68356	3.1703	3.46235	2.66409	3.00244	3.29359	69	77	1069/1087	1
NHEJ, the ligation of single-strand breaks	recF	conserved hypothetical protein	MSMEG_2293	-	1.14444	1.58416	1.67576	1.24122	1.45449	1.77169	_	_	_	_
the ligation of single-strand breaks	ligA	DNA ligase, NAD-dependent	MSMEG_2362	Rv3014c	1.14283	1.55717	1.72359	1.37448	1.77909	2.05908	81	88	678/701	0
recombinational repair, stress response	lig I	DNA ligase I, ATP-dependent	MSMEG_2277	Rv3062	1.16217	1.55029	2.01651	1.54057	1.75394	1.59855	71	79	506/519	2
organizes the restart of replication	radA	DNA repair protein radA	MSMEG_6079	Rv3585	0.977108	1.2685	1.57405	1.01071	1.35398	1.55285	71	81	454/466	2
	priA	type III restriction enzyme, res subunit	MSMEG_1238	-	0.630922	0.549496	0.929986	1.1095	1.6556	1.93408	_	_	_	_
	swt1 family HEPN helicase	conserved hypothetical protein	MSMEG_1247	-	1.1247	1.31647	1.65952	0.927359	1.18803	1.28868	_	_	_	_
	-	DEAD/DEAH box helicase	MSMEG_1757	Rv3296	2.78184	3.49206	4.00912	2.92248	3.35449	3.44656	77	85	1498/1507	1
	-	DEAD/DEAH box helicase	MSMEG_1254	Rv3649	0.755255	0.91818	1.33406	0.566274	0.738405	1.03584	33	52	190/1667	3
